# Supplementary material for: A Pentaradial and Bilateral Combined Photoreception System in the Sea Cucumber is Mediated by a Blue Light‐Sensitive R‐Opsin
Source: Adv Sci (Weinh). 2026 Jul 27:e12095. Online ahead of print. doi: 10.1002/advs.202512095 (PMC13403383; doi:10.1002/advs.202512095)
Supplement: Supplementary file 3 — Supporting File 3: advs76743‐sup‐0003‐TableS1‐S10.xlsx. [file ADVS-9999-e12095-s004.xlsx]

## Sheet: Table S1
Table S1. Opsins in H. leucospilota and 20 other deuterostome species.
Gene	Homo sapiens	Gallus gallus	Xenopus tropicalis	Lepisosteus oculatus	Ciona intestinalis	Branchiostoma lanceolatum	Saccoglossus kowalevskii	Ptychodera flava	Anneissia japonica	Acanthaster planci	Strongylocentrotus purpuratus	Holothuria leucospilota	Asterias rubens	Patiria miniata	Lytechinus variegatus	Lytechinus pictus	Amphiura filiformis	Chiridota heheva	Apostichopus japonicus	Stichopus monotuberculatus	Holothurian scabra
C-opsin	ENSP00000355512	ENSGALP00000017480	ENSXETT00000064063.1	ENSLOCG00000016574	ENSCINT00000002180.3	BL97065_cuf1		pfl_40v0_9_20150316_1g12362.t1		XP_022092780.1	SPU_006737-tr	HOLleu_07298	XP_033644353.1	XP_038060553.1	XP_041485588.1	XP_054773291.2	AFI31166.1		Chr2.139	Smon_04755
	ENSP00000469970	ENSGALP00000027074	ENSXETT00000038000.3	ENSLOCG00000008828	ENSCINT00000002459.3	BL97064_cuf0				XP_022096856.1	SPU_005569-tr		XP_033636705.1	XP_038075611.1	XP_041467761.1	XP_054759895.2
	ENSP00000472316	ENSGALP00000017099	ENSXETT00000006576.3	ENSLOCG00000015121		BL10726_evm0				XP_022099222.1			XP_033636727.1	XP_038074372.1
	ENSP00000358945	ENSGALP00000073974	ENSXETT00000003083.3	ENSLOCG00000004577		BL17305_evm0				XP_022096382.1				XP_038074338.1
	ENSP00000358967	ENSGALP00000007864	ENSXETT00000031174.1	ENSLOCG00000007008		BL22850_cuf0								XP_038075610.1
	ENSP00000296271	ENSGALP00000004483	ENSXETT00000049850.3	ENSLOCG00000014167										XP_038075933.1
	ENSP00000249389	ENSGALP00000032596	ENSXETT00000031163.2	ENSLOCG00000007383
			ENSXETT00000032374.3	ENSLOCG00000014714
			ENSXETT00000002466.3	ENSLOCG00000001991
			ENSXETT00000060792.1	ENSLOCG00000015553
				ENSLOCG00000014721
				ENSLOCG00000012404
				ENSLOCG00000018246
				ENSLOCG00000015552
				ENSLOCG00000013037
R-opsin	ENSP00000393132	ENSGALP00000045709	ENSXETT00000041634.3	ENSLOCG00000012921		BL26498_evm0		pfl_40v0_9_20150316_1g133.t1		XP_022092807.1	SPU_022851-tr	HOLleu_37833	XP_033644408.1	XP_038060555.1	XP_041486013.1	XP_063969434.1	AFI21829.1		Chr22.344	Smon_33343	H.scaF_012902
		ENSGALP00000002985	ENSXETT00000060453.1	ENSLOCG00000018136		BL05624_cuf0									XP_041452463.1	XP_063969333.1	AFI22767.1
				ENSLOCG00000012496		BL05908_evm0											AFI12291.1
						BL40417_cuf0											AFI07868.1
						BL05536_evm0											AFI06559.1
RGR/Go-opsin	ENSP00000314992	ENSGALP00000019862	ENSXETT00000052032.3	ENSLOCG00000011717		BL16843_cuf1	XP_006820589.1	pfl_40v0_9_20150316_1g2873.t1		XP_022104350.1	SPU_027634-tr	HOLleu_37282	XP_033644162.1	XP_038060595.1	XP_041485845.1	XP_054762981.2	AFI22783.3	ChiHeh_gene14704	Chr9.851	Smon_33269	H.scaF_013010
	ENSP00000426991	ENSGALP00000026938	ENSXETT00000048220.3	ENSLOCG00000015937		BL07340_cuf0	XP_002732329.1	pfl_40v0_9_20150316_1g6678.t1		XP_022087443.1	SPU_027633-tr	HOLleu_37244	XP_033626698.1	XP_038062038.1	XP_041453946.1	XP_054749643.2	AFI21796.1	ChiHeh_gene26951	Chr2.239
		ENSGALP00000030898	ENSXETT00000030929.3	ENSLOCG00000009657		BL10615_evm0	XP_006816573.1	pfl_40v0_9_20150316_1g6987.t1		XP_022087301.1				XP_038069891.1	XP_041457234.1		AFI17526.1		Chr22.253
		ENSGALP00000024408	ENSXETT00000024724.2	ENSLOCG00000006934		BL31662_evm0	XP_006819744.1	pfl_40v0_9_20150316_1g13293.t1									AFI33378.1		Chr22.139
			ENSXETT00000061629.1	ENSLOCG00000016508		BL04711_cuf4	XP_006822466.1	pfl_40v0_9_20150316_1g2098.t1
			ENSXETT00000060725.1	ENSLOCG00000016365		BL14792_evm0
			ENSXETT00000010254.3	ENSLOCG00000015809
				ENSLOCG00000016633
				ENSLOCG00000004718
				ENSLOCG00000012203
Echinopsin					ENSCINT00000019971.3	BL24991_evm0	XP_006824638.1	pfl_40v0_9_20150316_1g26191.t1	XP_033125316.1	XP_022098373.1	SPU_000803-tr	HOLleu_15156	XP_033625180.1	XP_038060826.1	XP_041461663.1	XP_063952969.1	AFI28384.1	ChiHeh_gene16817	Chr11.15	Smon_16667	H.scaF_016294
							XP_006816498.1	pfl_40v0_9_20150316_1g26826.t1	XP_033120248.1	XP_022095989.1	SPU_004370-tr	HOLleu_18038	XP_033631764.1	XP_038071980.1	XP_041459484.1	XP_054759839.2	AFI29244.1	ChiHeh_gene2131	Chr16.793	Smon_20021	H.scaF_019024
								pfl_40v0_9_20150316_1g8736.t1	XP_033097762.1		SPU_020415-tr	HOLleu_13855	XP_033631721.1	XP_038072012.1	XP_041461663.1	XP_063961574.1	AFI33561.1	ChiHeh_gene17540	Chr17.125	Smon_08014	H.scaF_002182
									XP_033114693.1		SPU_024052-tr	HOLleu_14868	XP_033646923.1	XP_038074126.1	XP_041461647.1	XP_054768570.2	AFI05851.1	ChiHeh_gene13094	Chr8.494	Smon_35052	H.scaF_002166
									XP_033103250.1			HOLleu_23620	XP_033640785.1	XP_038054009.1	XP_041469215.1	XP_063957537.1			Chr23.434	Smon_19016	H.scaF_028526
													XP_033634600.1	XP_038051183.1	XP_041469197.1	XP_054773421.2			Chr23.96	Smon_02210	H.scaF_030014
													XP_033633101.1		XP_041484674.1	XP_054769211.2			Chr21.694	Smon_08169	H.scaF_029519
													XP_033647836.1		XP_041484638.1	XP_054768768.2				Smon_08151	H.scaF_027769
													XP_033631014.1		XP_041480307.1					Smon_15768	H.scaF_018589
															XP_041483432.1					Smon_33555	H.scaF_025241
															XP_041485011.1					Smon_31408	H.scaF_000421
															XP_041485010.1						H.scaF_013478
															XP_041453518.1
															XP_041453426.1
															XP_041480591.1
															XP_041480758.1
															XP_041480719.1
															XP_041480229.1
															XP_041483034.1
															XP_041483018.1
Placopsin						BL11570_cuf1	XP_006815107.1	pfl_40v0_9_20150316_1g14888.t1	XP_033116860.1	XP_022101528.1	SPU_004502-tr	HOLleu_07436	XP_033640851.1	XP_038064039.1	XP_041453372.1	XP_063961917.1	AFI13162.1	ChiHeh_gene28068	Chr20.490	Smon_28333	H.scaF_029934
						BL30008_evm0	XP_006818577.1	pfl_40v0_9_20150316_1g11760.t1	XP_033117965.1	XP_022084417.1	SPU_008205-tr	HOLleu_11761	XP_033643405.1	XP_038054917.1	XP_041475281.1	XP_054760401.2		ChiHeh_gene14266	Chr20.182	Smon_29554	H.scaF_029931
						BL05151_evm10	XP_006814965.1	pfl_40v0_9_20150316_1g32192.t1	XP_033104257.1	XP_022099834.1	SPU_001966-tr	HOLleu_39033	XP_033631815.1	XP_038055871.1	XP_041461818.1	XP_054774219.2		ChiHeh_gene23473	Chr20.141	Smon_28341	H.scaF_005040
						BL23497_evm0	XP_006813527.1	pfl_40v0_9_20150316_1g28821.t1	XP_033119295.1	XP_022081935.1	SPU_001965-tr	HOLleu_19552	XP_033639814.1	XP_038044991.1	XP_041457478.1	XP_054753625.2		ChiHeh_gene336	Chr23.147	Smon_28336	H.scaF_001945
						BL32741_cuf0	XP_006824547.1	pfl_40v0_9_20150316_1g25371.t1	XP_033099554.1	XP_022108511.1	SPU_001964-tr	HOLleu_17755	XP_033639901.1	XP_038044299.1	XP_041455504.1	XP_054768240.2			Chr23.148	Smon_28335	H.scaF_001834
						BL24291_evm0	XP_006825031.1	pfl_40v0_9_20150316_1g13200.t1	XP_033126602.1	XP_022079529.1	SPU_001678-tr	HOLleu_11312	XP_033639900.1	XP_038045192.1	XP_041485948.1	XP_063965158.1				Smon_28339	H.scaF_001121
							XP_006812264.1	pfl_40v0_9_20150316_1g22211.t1	XP_033126846.1	XP_022090541.1	SPU_022932-tr	HOLleu_12428	XP_033642224.1	XP_038044359.1	XP_041473031.1	XP_063969515.1				Smon_28337	H.scaF_004469
							XP_006818507.1	pfl_40v0_9_20150316_1g17526.t1	XP_033111542.1	XP_022079668.1	SPU_012714-tr	HOLleu_12424	XP_033627191.1	XP_038044664.1	XP_041476781.1	XP_054774000.2				Smon_08926	H.scaF_007679
							XP_006815307.1	pfl_40v0_9_20150316_1g9641.t1	XP_033104296.1	XP_022096850.1	SPU_022217-tr	HOLleu_23244	XP_033640090.1	XP_038044666.1	XP_041475832.1	XP_054763381.1				Smon_40297	H.scaF_021118
							XP_006818586.1	pfl_40v0_9_20150316_1g21180.t1	XP_033103216.1	XP_022096846.1	SPU_008124-tr	HOLleu_23659	XP_033640086.1	XP_038044486.1	XP_041477333.1	XP_063963471.1				Smon_40299	H.scaF_024489
							XP_006816942.1	pfl_40v0_9_20150316_1g26823.t1	XP_033103259.1	XP_022096847.1	SPU_006357-tr	HOLleu_23012	XP_033640085.1	XP_038045191.1	XP_041463830.1	XP_054765080.2				Smon_40301	H.scaF_024594
								pfl_40v0_9_20150316_1g26822.t1		XP_022085584.1	SPU_007094-tr	HOLleu_00964	XP_033633741.1	XP_038045061.1	XP_041481888.1	XP_054765744.2				Smon_40303	H.scaF_024599
								pfl_40v0_9_20150316_1g10645.t1		XP_022096740.1	SPU_006249-tr	HOLleu_22797	XP_033634462.1	XP_038044435.1	XP_041477325.1	XP_063955380.1				Smon_36137	H.scaF_024598
								pfl_40v0_9_20150316_1g763.t1		XP_022096848.1	SPU_028617-tr	HOLleu_22792	XP_033634251.1	XP_038044298.1	XP_041476322.1	XP_054755868.2				Smon_38924	H.scaF_006851
								pfl_40v0_9_20150316_1g13288.t1		XP_022096851.1	SPU_010880-tr	HOLleu_34299	XP_033633757.1	XP_038045237.1	XP_041476550.1	XP_054769612.1				Smon_28729	H.scaF_009105
								pfl_40v0_9_20150316_1g26966.t1		XP_022096743.1	SPU_002311-tr	HOLleu_34280		XP_038044611.1	XP_041477326.1	XP_063963878.1				Smon_38805	H.scaF_001651
								pfl_40v0_9_20150316_1g27228.t1		XP_022079889.1	SPU_006559-tr	HOLleu_34293		XP_038044583.1	XP_041477588.1	XP_054765739.2				Smon_35845	H.scaF_025705
								pfl_40v0_9_20150316_1g29921.t1		XP_022099539.1	SPU_003336-tr	HOLleu_34082		XP_038044490.1	XP_041477329.1	XP_054766110.2				Smon_03565	H.scaF_001655
								pfl_40v0_9_20150316_1g21861.t1		XP_022079721.1	SPU_024817-tr	HOLleu_35199		XP_038045100.1		XP_063963280.1				Smon_38064	H.scaF_013295
										XP_022080030.1	SPU_014550-tr	HOLleu_31361		XP_038045065.1		XP_063963279.1				Smon_38509	H.scaF_001831
										XP_022079998.1	SPU_012069-tr	HOLleu_38499		XP_038045101.1		XP_063963278.1				Smon_38504
										XP_022091545.1	SPU_011109-tr	HOLleu_38496		XP_038045068.1						Smon_38631
										XP_022104724.1	SPU_014826-tr	HOLleu_17763		XP_038045067.1						Smon_39077
											SPU_008884-tr	HOLleu_35357		XP_038045066.1						Smon_14104
											SPU_010319-tr	HOLleu_07163		XP_038044777.1						Smon_38797
											SPU_007064-tr	HOLleu_35355		XP_038054133.1						Smon_38794
											SPU_007490-tr	HOLleu_35356		XP_038077658.1						Smon_38700
											SPU_007491-tr	HOLleu_34268		XP_038077657.1
											SPU_006822-tr	HOLleu_34274
											SPU_013029-tr
											SPU_023621-tr
											SPU_023620-tr
											SPU_013026-tr
											SPU_006820-tr
											SPU_006819-tr
											SPU_013024-tr
											SPU_019252-tr
											SPU_013019-tr
											SPU_003101-tr
											SPU_013018-tr
											SPU_019251-tr
											SPU_011318-tr
											SPU_013023-tr
											SPU_013022-tr
											SPU_013021-tr
											SPU_011319-tr
											SPU_013027-tr
											SPU_013025-tr
											SPU_023619-tr
											SPU_013028-tr
melatonin receptors	ENSP00000218316				ENSCINT00000008927.3	BL04560_evm2						HOLleu_39844
	ENSP00000302811											HOLleu_39839
	ENSP00000257068											HOLleu_40739
												HOLleu_40118

## Sheet: Table S2
Table S2. Transcript levels of opsins, and genes related to the visual cycle, opsin signaling and eye development in multiple tissues of H. leucospilota, as represented by CPM. The selected tissues include respiratory tree (RT), Cuvierian organ (CO), intestine (In), rete mirabile (RM), transverse vessel (TV), Polian vesicle (PV), ovary (Ov), testis (Ts), muscle (Ms), and body wall (BW).
	Gene	Gene_id	RT	CO	In	RM	TV	PV	Ov	Ts	Ms	BW
Opsin	C-opsin	HOLleu_07298	0	0	0	0	0	0	0	0	0	0
	RGR/Go-opsin	HOLleu_37282	0.996156	0.994468	0.99507	0.995456	0.996889	14.9427	0.996769	0	1.99346	1.99518
		HOLleu_37244	1.99231	3.97787	0.99507	0.995456	2.99067	8.96562	2.99031	0	3.98691	4.98795
	R-opsin	HOLleu_37833	1.99231	0.994468	0	0.995456	0.996889	4.9809	0.996769	0.996708	1.99346	6.98313
	Echinopsin	HOLleu_14868	0	0	0	0	0	0	0	0	0	0
		HOLleu_23620	0	0	0	0	0	0	0	0	0	0
		HOLleu_13855	0	0	0	0	0	0	0	0	0	0
		HOLleu_15156	0	0	0	0	0	0	0	0	0	0
		HOLleu_18038	0.996156	5.96681	0.99507	2.98637	2.99067	0	0.996769	0.996708	0.996729	2.99277
	Placopsin	HOLleu_17755	0	0	0	0	0	0	0	0	0	0
		HOLleu_11761	0	0	0	0	0	0	0	0	0	0
		HOLleu_19552	1.99231	0.994468	0.99507	0.995456	1.99378	0.99618	6.97739	8.97037	1.99346	1.99518
		HOLleu_11312	1.99231	1.98894	2.98521	6.96819	8.972	1.99236	5.98062	0.996708	1.99346	1.99518
		HOLleu_07436	0	0	0	0	0	0	0	0	0	0
		HOLleu_39033	0.996156	0.994468	0	0.995456	0.996889	0.99618	0.996769	6.97696	0	0
Visual cycle	RPE65	HOLleu_38728	0	0	0	0	0	0	0	0	0	0
	RBP	HOLleu_07418	2.98847	3.97787	0.99507	3.98182	7.97511	5.97708	5.98062	0	3.98691	19.9518
	LRAT	HOLleu_02279	0	0	0	0	0	0	0	0	0	0
		HOLleu_02280	0	0	0	0	0	0	0	0	0	0
		HOLleu_02285	0.996156	0.994468	0.99507	0.995456	0.996889	3.98472	0.996769	0.996708	0.996729	0.99759
		HOLleu_04366	0	0.994468	3.98028	0	0.996889	0	0	0	0	4.98795
		HOLleu_05060	0	0	0	0	0	0	0	0	0	0
		HOLleu_05515	12.95	2.9834	1.99014	3.98182	4.98444	11.9542	6.97739	0.996708	4.98364	8.97831
		HOLleu_07701	12.95	1.98894	0.99507	1.99091	1.99378	4.9809	2.99031	0	3.98691	2.99277
		HOLleu_07702	37.8539	0.994468	0.99507	1.99091	0.996889	1.99236	1.99354	0	1.99346	1.99518
		HOLleu_09484	14.9423	12.9281	9.9507	12.9409	18.9409	22.9121	26.9128	0.996708	18.9378	17.9566
		HOLleu_13668	0	0	0	0	0	0	0	0	0	0
		HOLleu_13820	0	0	0	0	0	0	0	0	0	0
		HOLleu_13867	2.98847	0.994468	0.99507	1.99091	2.99067	3.98472	2.99031	0	1.99346	0.99759
		HOLleu_15194	3.98462	4.97234	0.99507	1.99091	3.98755	7.96944	4.98385	0.996708	7.97383	17.9566
		HOLleu_17792	0	0	0	0	0	0	0	0	0	0
		HOLleu_17793	0	0.994468	7.96056	0.995456	0.996889	0	0	0	0.996729	0
		HOLleu_17882	1.99231	0.994468	1.99014	0.995456	0.996889	1.99236	2.99031	0.996708	1.99346	3.99036
		HOLleu_20100	4.98078	4.97234	2.98521	5.97273	8.972	4.9809	3.98708	0.996708	6.9771	6.98313
		HOLleu_22767	0	0	0	0	0	0	0	0	0	0
		HOLleu_23822	1.99231	0.994468	1.99014	1.99091	9.96889	0.99618	1.99354	0.996708	0.996729	2.99277
		HOLleu_26281	0.996156	1.98894	5.97042	0.995456	3.98755	0.99618	1.99354	6.97696	1.99346	1.99518
		HOLleu_26564	0	0	0	0	0	0	0	0	0	0
		HOLleu_27733	0	0.994468	8.95563	0	0.996889	0.99618	2.99031	0.996708	0	4.98795
		HOLleu_28065	37.8539	16.906	6.96549	19.9091	14.9533	25.9007	24.9192	1.99342	24.9182	17.9566
		HOLleu_28713	0.996156	0.994468	0.99507	1.99091	4.98444	9.9618	1.99354	0.996708	4.98364	3.99036
		HOLleu_28756	1.99231	2.9834	1.99014	2.98637	3.98755	4.9809	9.96769	0.996708	1.99346	1.99518
		HOLleu_31209	2.98847	1.98894	0.99507	1.99091	1.99378	1.99236	14.9515	4.98354	1.99346	2.99277
		HOLleu_33241	6.97309	6.96127	3.98028	7.96365	9.96889	6.97326	5.98062	0.996708	10.964	9.9759
		HOLleu_33850	21.9154	6.96127	9.9507	16.9227	31.9004	34.8663	31.8966	1.99342	11.9607	18.9542
		HOLleu_35888	7.96925	1.98894	2.98521	6.96819	5.98133	8.96562	8.97093	0	3.98691	2.99277
		HOLleu_36336	129.5	1.98894	0.99507	15.9273	3.98755	8.96562	16.9451	0.996708	1.99346	16.959
		HOLleu_38429	2.98847	3.97787	3.98028	2.98637	5.98133	3.98472	3.98708	4.98354	3.98691	3.99036
		HOLleu_42431	0	0	0	0	0	0	0	0	0	0
		HOLleu_42437	0	0	0	0	0	0	0	0	0	0
		HOLleu_42988	0	0	0	0	0	0	0	0	0	0
	RDH8	HOLleu_13671	21.9154	5.96681	17.9113	8.9591	7.97511	8.96562	13.9548	3.98683	10.964	10.9735
		HOLleu_18539	0	0	0	0	0	0	0	0	0	0
		HOLleu_19177	10.9577	6.96127	1.99014	2.98637	0.996889	9.9618	13.9548	1.99342	5.98037	14.9638
		HOLleu_23242	0	0.994468	7.96056	0	2.99067	0	0.996769	0	0	0.99759
		HOLleu_23243	0	0	0	0	0	0	0	0	0	0
		HOLleu_23766	0	0.994468	7.96056	0.995456	1.99378	0	0.996769	0	0	0.99759
		HOLleu_23767	0	0	0	0	0	0	0	0	0	0
		HOLleu_23768	0.996156	0	27.862	45.791	12.9596	0	2.99031	0	0	0
		HOLleu_23769	0	0	0	0	0	0	0	0	0	0
		HOLleu_23771	0.996156	0	5.97042	7.96365	3.98755	0	0.996769	0	0	0
		HOLleu_24136	0	0	0	0	0	0	0	0	0	0
		HOLleu_24138	0	0	0	0	0	0	0	0	0	0
		HOLleu_24139	0	0	0	0	0	0	0	0	0	0
		HOLleu_24141	112.566	23.8672	4.97535	123.437	92.7107	7.96944	10.9645	0.996708	26.9117	16.959
		HOLleu_24142	17.9308	0.994468	1.99014	1.99091	0.996889	0.99618	0.996769	0	0	6.98313
		HOLleu_24143	0.996156	0.994468	5.97042	0.995456	3.98755	0	1.99354	0	0.996729	1.99518
		HOLleu_24146	14.9423	0.994468	2.98521	6.96819	2.99067	1.99236	0.996769	0.996708	0.996729	2.99277
		HOLleu_24147	7.96925	0.994468	1.99014	4.97728	1.99378	0.99618	0.996769	0.996708	1.99346	5.98554
		HOLleu_24148	133.485	8.95021	15.9211	66.6955	52.8351	35.8625	11.9612	0.996708	32.892	82.8
		HOLleu_24149	0	0.994468	0	0	0.996889	0.99618	0	0.996708	0.996729	0.99759
		HOLleu_24150	0	0	0	0	0	0	0	0	0	0
		HOLleu_24151	0.996156	2.9834	0	0	2.99067	0.99618	0.996769	22.9243	0	3.99036
		HOLleu_26672	0	0.994468	13.931	0	3.98755	0	0.996769	0	0	0.99759
		HOLleu_26677	0	0	0	0	0	0	0	0	0	0
		HOLleu_26894	0	0	0	0	0	0	0	0	0	0
		HOLleu_34546	0.996156	0.994468	0	0.995456	0.996889	0.99618	0.996769	0	0.996729	0.99759
		HOLleu_34549	0	0	0	0	0	0	0	0	0	0
		HOLleu_36056	10.9577	1.98894	5.97042	1.99091	2.99067	1.99236	4.98385	6.97696	3.98691	1.99518
		HOLleu_36057	4.98078	1.98894	0.99507	2.98637	4.98444	4.9809	4.98385	0.996708	5.98037	7.98072
		HOLleu_36083	0	0	0	0	0	0	0	0	0	0
		HOLleu_44231	0	0	0	0	0	0	0	0	0	0
		HOLleu_44232	0	0	0	0	0	0	0	0	0	0
	RDH11	HOLleu_09539	0.996156	0.994468	1.99014	1.99091	4.98444	25.9007	6.97739	1.99342	8.97056	5.98554
	RDH12	HOLleu_25048	2.98847	1.98894	8.95563	1.99091	3.98755	2.98854	2.99031	1.99342	4.98364	3.99036
Opsin signaling	GNAQ	HOLleu_19615	73.7155	59.6681	23.8817	40.8137	49.8444	56.7822	47.8449	37.8749	83.7252	104.747
	GNB	HOLleu_39092	278.924	211.822	124.384	154.296	175.452	272.953	308.002	15.9473	267.123	397.041
	GNG	HOLleu_14651	5.97694	3.97787	2.98521	2.98637	4.98444	4.9809	9.96769	0.996708	13.9542	13.9663
		HOLleu_32941	77.7002	37.7898	28.857	41.8091	49.8444	104.599	73.7609	5.98025	53.8234	94.771
	PLCB	HOLleu_08253	7.96925	13.9225	5.97042	11.9455	19.9378	7.96944	10.9645	6.97696	17.9411	16.959
	PLCL	HOLleu_01063	15.9385	10.9391	8.95563	17.9182	26.916	14.9427	6.97739	1.99342	17.9411	19.9518
		HOLleu_01069	0	0	0	0	0	0	0	0	0	0
		HOLleu_01070	4.98078	3.97787	2.98521	6.96819	8.972	5.97708	1.99354	0.996708	4.98364	8.97831
	PKC	HOLleu_17620	33.8693	29.834	7.96056	16.9227	19.9378	17.9312	16.9451	3.98683	26.9117	43.894
Eye Development	PAX6	HOLleu_22426	0	0	0	0	0	0	0	0	0	0
		HOLleu_36331	1.99231	0.994468	0.99507	0.995456	0.996889	0.99618	0.996769	0	0.996729	9.9759
	PAX2/5/8	HOLleu_06624	2.98847	2.9834	1.99014	2.98637	3.98755	4.9809	8.97093	1.99342	10.964	11.9711
		HOLleu_12514	0	0	0	0	0	0	0	0	0	0
		HOLleu_37202	0	0.994468	0	0	0.996889	0	7.97416	0	0.996729	69.8313
		HOLleu_37203	2.98847	5.96681	0.99507	2.98637	4.98444	2.98854	1.99354	0.996708	4.98364	13.9663
	SIX3/6	HOLleu_08292	0	0	0	0	0	0	1.99354	0	2.99019	0.99759
	SOX2	HOLleu_27487	19.9231	2.9834	5.97042	5.97273	3.98755	0.99618	146.525	8.97037	3.98691	91.7783
	BMP2/4	HOLleu_07865	11.9539	1.98894	2.98521	8.9591	76.7604	1.99236	4.98385	0	50.8332	50.8771
		HOLleu_32889	0.996156	0.994468	0	0.995456	0	0.99618	0	0.996708	0	47.8843
		HOLleu_37769	2.98847	11.9336	0.99507	0.995456	8.972	40.8434	8.97093	0.996708	244.199	207.499
	NRL	HOLleu_12491	3.98462	24.8617	0.99507	0.995456	2.99067	6.97326	1.99354	0	10.964	5.98554
	PROX1	HOLleu_07787	15.9385	51.7123	10.9458	11.9455	28.9098	8.96562	10.9645	0.996708	15.9477	32.9205
	FOXN4	HOLleu_02473	18.927	13.9225	11.9408	17.9182	23.9253	12.9503	12.958	1.99342	14.9509	21.947
	CRX	HOLleu_07363	0	0	0	0	0	0	0	0	0	0
	OTX2	HOLleu_08218	0	0	0	0	0	0.99618	72.7642	0	1.99346	2.99277

## Sheet: Table S3
Table S3. Transcript levels of opsins, and genes related to the visual cycle, opsin signaling and eye development in multiple photosensitive sites of H. leucospilota, as represented by CPM. The selected tissues include oral tentacles (OT), anus (An), papillae (Pp), and tube feet (TF).
	Gene	Gene_id	OT	An	PP	TF
Opsin	C-opsin	HOLleu_07298	0	0	0	0
	RGR/Go-opsin	HOLleu_37282	0	0	0	0
		HOLleu_37244	0	0	0	0
	R-opsin	HOLleu_37833	5.08504	11.9416	8.90704	4.58087
	Echinopsin	HOLleu_14868	0	0	0	0
		HOLleu_23620	0	0	0	0
		HOLleu_13855	0	0	0	0
		HOLleu_15156	0	0	0	0
		HOLleu_18038	0.192928	1.23173	1.12707	1.27254
	Placopsin	HOLleu_17755	0	0	0	0
		HOLleu_11761	0	0	0	0
		HOLleu_19552	0	0	0	0
		HOLleu_11312	5.19581	2.17899	2.93379	3.64582
		HOLleu_07436	0.064183	0.391409	0.988123	0.458431
		HOLleu_39033	0	0	0	0
Visual cycle	RP65B	HOLleu_38728	6.02446	2.28993	0.631103	0.745613
	RBP	HOLleu_07418	6.00983	7.48035	8.69812	12.8155
	LRAT	HOLleu_02279	0	0	0	0
		HOLleu_02280	0	0	0	0
		HOLleu_02285	0	0	0	0
		HOLleu_04366	0.663819	2.73777	5.47219	4.64822
		HOLleu_05060	0	0	0	0
		HOLleu_05515	17.3865	7.65483	15.1443	18.2198
		HOLleu_07701	1.42131	2.54781	0.380816	0.517189
		HOLleu_07702	0	0	0	0
		HOLleu_09484	37.3223	26.0832	41.5876	41.2127
		HOLleu_13668	3.49329	1.96431	3.77196	3.74603
		HOLleu_13820	0	0	0	0
		HOLleu_13867	0.125038	1.84395	6.81369	7.14481
		HOLleu_15194	8.51505	11.3915	11.4738	11.9443
		HOLleu_17792	1.37428	0.860778	2.62702	2.46009
		HOLleu_17793	0	0	0	0
		HOLleu_17882	3.00749	4.89686	5.45582	4.73236
		HOLleu_20100	6.27032	3.95147	3.90975	6.04462
		HOLleu_22767	0	0	0	0
		HOLleu_23822	3.2089	4.38672	1.12051	2.88774
		HOLleu_26281	11.342	2.11697	4.82272	5.77534
		HOLleu_26564	0	0	0	0
		HOLleu_27733	6.8526	5.89437	15.2395	11.196
		HOLleu_28065	25.8568	15.797	18.6517	20.051
		HOLleu_28713	1.05235	8.75236	0.900141	2.46254
		HOLleu_28756	8.50992	0.857812	1.16042	4.41483
		HOLleu_31209	6.90589	3.29761	3.93561	4.7125
		HOLleu_33241	21.4616	15.7356	13.4874	15.1044
		HOLleu_33850	19.3139	11.4705	33.2592	35.0062
		HOLleu_35888	11.1879	4.91984	1.64353	2.94757
		HOLleu_36336	6.51561	15.2075	6.51515	11.2046
		HOLleu_38429	4.79262	6.84986	4.91621	8.21612
		HOLleu_42431	0	0	0	0
		HOLleu_42437	6.29961	0.214719	0.183151	0.350087
		HOLleu_42988	0	0	0	0
	RDH8	HOLleu_13671	13.1711	12.565	12.2871	14.2893
		HOLleu_18539	3.43829	5.47728	20.8556	7.33698
		HOLleu_19177	8.81163	25.9392	36.6486	13.4986
		HOLleu_23242	0	1.07675	0	0
		HOLleu_23243	0	0	0	0
		HOLleu_23766	0	0	0	0
		HOLleu_23767	0	0	0	0
		HOLleu_23768	0.267443	0.0208354	0.0488403	0
		HOLleu_23769	0	0	0	0
		HOLleu_23771	0	0	0	0
		HOLleu_24136	0	0	0	0
		HOLleu_24138	0	0	0	0
		HOLleu_24139	0	0	0	0
		HOLleu_24141	0.72555	3.37007	0.52558	0.607247
		HOLleu_24142	24.4803	6.52395	5.49044	3.88454
		HOLleu_24143	5.3725	0.617456	2.32421	3.37685
		HOLleu_24146	0.310246	1.89117	0.720395	0.467027
		HOLleu_24147	7.52358	4.55353	5.32851	3.55341
		HOLleu_24148	60.0755	44.0524	52.2647	41.4911
		HOLleu_24149	9.2672	5.64402	14.8945	9.40371
		HOLleu_24150	0	0	0	0
		HOLleu_24151	6.66863	4.26139	4.14572	3.11277
		HOLleu_26672	0.0932538	0	0	0
		HOLleu_26677	0	0	0	0.0549969
		HOLleu_26894	0	0	0	0
		HOLleu_34546	0.545058	0.349861	0.128155	0.287436
		HOLleu_34549	0	0	0	0
		HOLleu_36056	0.174821	0.516803	0.195775	0.223623
		HOLleu_36057	5.4288	6.48883	4.93354	5.08658
		HOLleu_36083	0.0530288	0	1.10239	3.70737
		HOLleu_44231	0	0	0	0
		HOLleu_44232	0	0	0	0
	RDH11	HOLleu_09539	2.28465	3.73027	2.09212	1.8785
	RDH12	HOLleu_25048	6.26262	5.23484	7.49438	5.43687
	GNAQ	HOLleu_19615	60.7587	84.2654	101.339	103.462
	GNB	HOLleu_39092	260.456	340.575	385.949	376.544
	GNG	HOLleu_14651	11.0981	11.088	7.39033	8.43645
		HOLleu_32941	67.6855	86.5786	84.5762	81.4236
	PLCB	HOLleu_08253	19.5218	15.9583	15.1682	21.3071
	PLCL	HOLleu_01063	16.2513	13.2336	21.8302	26.9968
		HOLleu_01069	0	0	0	0
		HOLleu_01070	3.60431	3.03456	4.56094	5.75317
	PKC	HOLleu_17620	31.6031	22.328	34.4989	38.554
Eye Development	PAX6	HOLleu_22426	20.7875	0.147121	1.1648	4.17644
		HOLleu_36331	7.7778	5.84408	11.5825	12.4375
	PAX2/5/8	HOLleu_06624	8.74664	9.30123	13.8169	11.3922
		HOLleu_12514	0	0	0	0
		HOLleu_37202	67.6728	113.592	158.995	141.549
		HOLleu_37203	3.93323	10.3372	10.513	12.461
	SIX3/6	HOLleu_08292	0	0	0	0
	SOX2	HOLleu_27487	118.565	167.91	363.337	292.201
	BMP2/4	HOLleu_07865	4.05407	3.61989	2.96778	5.57366
		HOLleu_32889	16.6202	37.6507	106.782	73.4975
		HOLleu_37769	1.82054	6.32056	1.17402	2.93988
	NRL	HOLleu_12491	0	0	0	0
	PROX1	HOLleu_07787	13.4613	25.1999	31.9971	42.1205
	FOXN4	HOLleu_02473	25.2424	26.8135	28.4922	29.2957
	CRX	HOLleu_07363	0	0	0	0
	OTX2	HOLleu_08218	2.55887	1.62398	1.42474	1.83061

## Sheet: Table S4
Table S4. Spectral tuning of r-opsin Hl-37833.
Wavelength (nm)	Dark spectrum (with hydroxylamine)	Light spectrum (with hydroxylamine)	Dark minus light spectrum (with hydroxylamine)		Wavelength (nm)	Dark spectrum (without hydroxylamine)	Light spectrum (without hydroxylamine)	Dark minus light spectrum (without hydroxylamine)
650	0.0225554	0.0315573	-0.0090019		650	-0.49014	-0.51881	0.02866
649	0.0225207	0.0316074	-0.00908666		649	-0.49005	-0.51874	0.02869
648	0.0225522	0.0315982	-0.00904608		648	-0.48998	-0.51867	0.02869
647	0.0224302	0.0314363	-0.00900613		647	-0.48988	-0.51862	0.02873
646	0.0226152	0.0316761	-0.00906087		646	-0.48978	-0.5185	0.02872
645	0.0226098	0.0317563	-0.00914653		645	-0.48972	-0.51846	0.02875
644	0.0226584	0.0317781	-0.00911963		644	-0.48971	-0.51846	0.02875
643	0.022651	0.0317018	-0.00905079		643	-0.48965	-0.5184	0.02875
642	0.0226989	0.031742	-0.00904314		642	-0.48962	-0.51834	0.02872
641	0.0227603	0.0318273	-0.00906694		641	-0.48949	-0.51821	0.02872
640	0.0226277	0.0317795	-0.00915185		640	-0.48924	-0.51798	0.02874
639	0.0227349	0.031876	-0.00914113		639	-0.48901	-0.51775	0.02874
638	0.0226957	0.0319429	-0.00924712		638	-0.48877	-0.5175	0.02872
637	0.022718	0.0318686	-0.00915055		637	-0.48861	-0.51733	0.02872
636	0.0228598	0.0320418	-0.00918205		636	-0.48849	-0.51724	0.02875
635	0.0227297	0.031897	-0.00916732		635	-0.48841	-0.51716	0.02875
634	0.0228404	0.0320199	-0.00917951		634	-0.48844	-0.5172	0.02875
633	0.0228069	0.0320311	-0.00922417		633	-0.48852	-0.51727	0.02875
632	0.0229217	0.0321506	-0.00922884		632	-0.48846	-0.5172	0.02874
631	0.0230979	0.0322916	-0.00919371		631	-0.48838	-0.51713	0.02875
630	0.0230357	0.0322003	-0.00916463		630	-0.48829	-0.51704	0.02875
629	0.023102	0.0324012	-0.00929917		629	-0.48816	-0.5169	0.02873
628	0.0230714	0.0323754	-0.00930405		628	-0.48806	-0.51677	0.02871
627	0.0231234	0.0323635	-0.00924007		627	-0.48794	-0.51663	0.02869
626	0.023056	0.0324153	-0.00935933		626	-0.48778	-0.51649	0.02871
625	0.0232827	0.0324915	-0.00920877		625	-0.48759	-0.51634	0.02876
624	0.0231889	0.0324638	-0.00927492		624	-0.4875	-0.51625	0.02875
623	0.0233479	0.0326113	-0.00926343		623	-0.48734	-0.51614	0.02881
622	0.0234526	0.0327651	-0.00931243		622	-0.48724	-0.51612	0.02888
621	0.0232725	0.0326706	-0.00939808		621	-0.48719	-0.5161	0.02891
620	0.0234432	0.0328075	-0.00936429		620	-0.48713	-0.51608	0.02895
619	0.0235233	0.0328707	-0.00934738		619	-0.48713	-0.51604	0.02891
618	0.0233489	0.0327165	-0.00936754		618	-0.48698	-0.51592	0.02894
617	0.0235698	0.0330019	-0.00943217		617	-0.48681	-0.51575	0.02893
616	0.0234895	0.0328626	-0.0093731		616	-0.4866	-0.51561	0.02901
615	0.0237233	0.033093	-0.00936972		615	-0.48637	-0.51541	0.02904
614	0.0235288	0.0330287	-0.00949985		614	-0.48613	-0.51519	0.02906
613	0.0235703	0.0330108	-0.00944051		613	-0.48594	-0.515	0.02906
612	0.0237184	0.0331576	-0.0094392		612	-0.48578	-0.51485	0.02907
611	0.0237455	0.0332556	-0.00951014		611	-0.48566	-0.51475	0.02909
610	0.0239106	0.0334072	-0.0094966		610	-0.48566	-0.51468	0.02902
609	0.0238511	0.0332926	-0.00944147		609	-0.48545	-0.51445	0.029
608	0.0239778	0.0334538	-0.009476		608	-0.48511	-0.51409	0.02898
607	0.0238532	0.0333165	-0.00946329		607	-0.48492	-0.5139	0.02898
606	0.0240355	0.0334837	-0.00944826		606	-0.4845	-0.51343	0.02893
605	0.024042	0.0335702	-0.0095282		605	-0.48419	-0.51307	0.02887
604	0.0239855	0.0335328	-0.00954728		604	-0.4841	-0.51296	0.02886
603	0.0241446	0.0336863	-0.00954179		603	-0.48424	-0.51308	0.02883
602	0.0240286	0.0335941	-0.00956554		602	-0.48472	-0.51357	0.02886
601	0.0241747	0.033688	-0.00951324		601	-0.48531	-0.51416	0.02886
600	0.024079	0.0337257	-0.0096467		600	-0.48581	-0.51467	0.02886
599	0.0242107	0.0337156	-0.0095049		599	-0.4862	-0.51507	0.02887
598	0.0241652	0.0338202	-0.00965502		598	-0.48638	-0.51529	0.02892
597	0.0241742	0.033738	-0.00956377		597	-0.48652	-0.51545	0.02893
596	0.0242906	0.0339422	-0.00965154		596	-0.48648	-0.51538	0.0289
595	0.0242745	0.0339154	-0.00964088		595	-0.48638	-0.51526	0.02888
594	0.0243115	0.0339129	-0.00960132		594	-0.48626	-0.51509	0.02884
593	0.0241813	0.0338828	-0.00970149		593	-0.4864	-0.51524	0.02884
592	0.0243348	0.0339581	-0.00962338		592	-0.48642	-0.51526	0.02883
591	0.0243201	0.0338923	-0.0095722		591	-0.48642	-0.51526	0.02884
590	0.0243802	0.0339731	-0.00959288		590	-0.48653	-0.51536	0.02883
589	0.0244133	0.0340379	-0.00962466		589	-0.48671	-0.51552	0.0288
588	0.0243882	0.0340237	-0.00963554		588	-0.48699	-0.51573	0.02873
587	0.0245995	0.0342039	-0.00960438		587	-0.48746	-0.51611	0.02866
586	0.0245114	0.0340948	-0.0095834		586	-0.4877	-0.51629	0.0286
585	0.0245301	0.0339935	-0.00946337		585	-0.48781	-0.51633	0.02852
584	0.024665	0.034138	-0.009473		584	-0.48772	-0.51622	0.0285
583	0.0246619	0.0341528	-0.00949088		583	-0.48736	-0.51586	0.02851
582	0.0248539	0.0343231	-0.00946924		582	-0.48663	-0.51519	0.02856
581	0.024887	0.034302	-0.00941503		581	-0.48578	-0.51448	0.02869
580	0.0249496	0.034308	-0.0093584		580	-0.48495	-0.51375	0.02881
579	0.0249062	0.0343667	-0.00946044		579	-0.48419	-0.51307	0.02887
578	0.0249843	0.0344052	-0.00942092		578	-0.48373	-0.51268	0.02895
577	0.024987	0.0344325	-0.00944544		577	-0.48337	-0.51242	0.02905
576	0.0250815	0.0344657	-0.00938424		576	-0.48318	-0.51228	0.0291
575	0.0252103	0.0345412	-0.00933087		575	-0.48314	-0.5123	0.02916
574	0.0252059	0.0346012	-0.00939536		574	-0.48306	-0.51221	0.02915
573	0.0252834	0.0345738	-0.00929042		573	-0.48297	-0.51213	0.02916
572	0.0252067	0.0346334	-0.00942671		572	-0.48283	-0.51203	0.0292
571	0.0252788	0.0346278	-0.00934903		571	-0.48268	-0.51193	0.02926
570	0.0255695	0.0348009	-0.00923146		570	-0.48262	-0.51193	0.02931
569	0.025367	0.0346483	-0.00928128		569	-0.48253	-0.51184	0.02931
568	0.0254553	0.0346743	-0.00921895		568	-0.48232	-0.51165	0.02932
567	0.0255876	0.0347365	-0.00914888		567	-0.48215	-0.51154	0.02938
566	0.0255378	0.0348063	-0.00926851		566	-0.48201	-0.51145	0.02943
565	0.0257808	0.0349529	-0.00917215		565	-0.48174	-0.5112	0.02946
564	0.0258235	0.0349622	-0.00913864		564	-0.48149	-0.51099	0.0295
563	0.025906	0.0349015	-0.00899553		563	-0.48123	-0.51077	0.02954
562	0.0258632	0.0349575	-0.00909427		562	-0.48094	-0.51048	0.02955
561	0.0260548	0.0350769	-0.00902202		561	-0.48081	-0.51043	0.02962
560	0.0260926	0.0350703	-0.00897764		560	-0.48071	-0.51039	0.02967
559	0.0261887	0.0351816	-0.00899292		559	-0.48054	-0.51028	0.02974
558	0.0262276	0.0351263	-0.00889867		558	-0.4804	-0.51021	0.02981
557	0.0262892	0.0352326	-0.00894338		557	-0.48013	-0.51005	0.02992
556	0.0263452	0.0352217	-0.00887652		556	-0.47994	-0.50994	0.02999
555	0.0265795	0.0354949	-0.00891548		555	-0.47981	-0.50982	0.03001
554	0.0266839	0.0356158	-0.00893188		554	-0.47957	-0.50961	0.03005
553	0.0268123	0.0356074	-0.00879509		553	-0.47925	-0.50939	0.03013
552	0.0267555	0.0356031	-0.00884762		552	-0.47913	-0.50934	0.03021
551	0.0268698	0.0356529	-0.00878312		551	-0.47909	-0.5094	0.03031
550	0.026937	0.0357011	-0.00876417		550	-0.47888	-0.50936	0.03049
549	0.0270985	0.0357357	-0.00863715		549	-0.47856	-0.50921	0.03065
548	0.0273985	0.0360352	-0.0086367		548	-0.47814	-0.50891	0.03077
547	0.027401	0.0359658	-0.0085648		547	-0.4778	-0.50871	0.03091
546	0.0276764	0.0362693	-0.00859296		546	-0.4775	-0.50848	0.03098
545	0.0276967	0.0361643	-0.00846761		545	-0.47722	-0.50823	0.03101
544	0.027803	0.0361642	-0.00836118		544	-0.47708	-0.50817	0.03109
543	0.0280241	0.036349	-0.00832491		543	-0.47688	-0.50804	0.03116
542	0.0279965	0.0363118	-0.00831522		542	-0.47676	-0.50799	0.03123
541	0.0280093	0.0362753	-0.00826599		541	-0.47664	-0.508	0.03136
540	0.0280706	0.0363358	-0.00826522		540	-0.47645	-0.50795	0.0315
539	0.0283124	0.0365288	-0.00821636		539	-0.47606	-0.50775	0.03169
538	0.0284756	0.0365503	-0.00807472		538	-0.47566	-0.50751	0.03185
537	0.0285046	0.0365061	-0.00800155		537	-0.47549	-0.50746	0.03197
536	0.0287426	0.0367534	-0.00801083		536	-0.47513	-0.50725	0.03211
535	0.0289151	0.0366825	-0.00776736		535	-0.47493	-0.50715	0.03222
534	0.0290756	0.0368686	-0.00779297		534	-0.47471	-0.50701	0.0323
533	0.0291472	0.0369761	-0.00782897		533	-0.47468	-0.50709	0.03242
532	0.0294524	0.0371575	-0.00770515		532	-0.47465	-0.50716	0.03251
531	0.0296167	0.0372423	-0.00762558		531	-0.47461	-0.50721	0.03261
530	0.0296137	0.0371532	-0.00753953		530	-0.47453	-0.50732	0.03279
529	0.0298197	0.0372586	-0.00743886		529	-0.47445	-0.50741	0.03296
528	0.0298994	0.0373096	-0.00741023		528	-0.47435	-0.50746	0.03311
527	0.0301325	0.0374518	-0.00731925		527	-0.47422	-0.50751	0.03329
526	0.0300053	0.0373296	-0.00732421		526	-0.47414	-0.5076	0.03346
525	0.0303878	0.0375624	-0.00717461		525	-0.47397	-0.50762	0.03365
524	0.0304687	0.0374974	-0.00702864		524	-0.47387	-0.5077	0.03383
523	0.0306835	0.0376573	-0.00697377		523	-0.47391	-0.50787	0.03397
522	0.0308626	0.0376953	-0.00683266		522	-0.47378	-0.50789	0.03411
521	0.0309126	0.0376447	-0.00673208		521	-0.47373	-0.50802	0.03429
520	0.0311964	0.0378085	-0.00661212		520	-0.47364	-0.50811	0.03447
519	0.0313483	0.0378069	-0.00645859		519	-0.47362	-0.50823	0.03461
518	0.0315831	0.0379181	-0.00633496		518	-0.47344	-0.50819	0.03475
517	0.0317389	0.0380213	-0.00628239		517	-0.47328	-0.50817	0.03489
516	0.0320134	0.038145	-0.00613159		516	-0.47294	-0.50805	0.0351
515	0.0322499	0.0383486	-0.00609865		515	-0.47255	-0.50786	0.03532
514	0.032252	0.0382531	-0.00600107		514	-0.47206	-0.50756	0.03551
513	0.0326757	0.0384707	-0.00579498		513	-0.47145	-0.50716	0.03572
512	0.0325696	0.038368	-0.00579844		512	-0.47085	-0.50679	0.03594
511	0.0328675	0.03857	-0.00570253		511	-0.47003	-0.50621	0.03618
510	0.0331592	0.0386531	-0.00549392		510	-0.46928	-0.50571	0.03643
509	0.0332117	0.038519	-0.00530728		509	-0.46858	-0.50521	0.03664
508	0.0335692	0.0387818	-0.00521262		508	-0.46773	-0.50457	0.03684
507	0.0335904	0.038674	-0.00508358		507	-0.46678	-0.50388	0.0371
506	0.0340326	0.0389273	-0.00489473		506	-0.466	-0.50338	0.03738
505	0.0340771	0.0389416	-0.00486452		505	-0.46525	-0.50285	0.0376
504	0.034499	0.0391235	-0.00462449		504	-0.46454	-0.50236	0.03782
503	0.0345118	0.0391336	-0.00462177		503	-0.46395	-0.502	0.03805
502	0.0348186	0.0392067	-0.00438809		502	-0.46343	-0.50177	0.03833
501	0.0349555	0.0392844	-0.0043289		501	-0.46302	-0.50163	0.03861
500	0.0350022	0.0392707	-0.00426851		500	-0.4626	-0.50149	0.0389
499	0.0354385	0.039509	-0.00407049		499	-0.46207	-0.50127	0.0392
498	0.0355956	0.0395406	-0.00394496		498	-0.46154	-0.50103	0.03949
497	0.0358709	0.039651	-0.00378015		497	-0.461	-0.50075	0.03975
496	0.035993	0.0396014	-0.00360847		496	-0.46044	-0.50043	0.03999
495	0.0362202	0.0397633	-0.00354305		495	-0.46003	-0.50024	0.04022
494	0.0365421	0.0398625	-0.00332046		494	-0.45974	-0.50016	0.04042
493	0.0366454	0.0399441	-0.0032987		493	-0.45948	-0.50013	0.04065
492	0.0369833	0.040033	-0.00304975		492	-0.45921	-0.5001	0.0409
491	0.036974	0.0400241	-0.00305011		491	-0.45883	-0.5	0.04117
490	0.0373166	0.0401617	-0.00284513		490	-0.45848	-0.49989	0.04141
489	0.0374705	0.040205	-0.00273448		489	-0.45801	-0.49969	0.04168
488	0.0377007	0.040334	-0.00263328		488	-0.45756	-0.49948	0.04192
487	0.0378988	0.0403503	-0.00245151		487	-0.45715	-0.49927	0.04212
486	0.0380551	0.0403853	-0.00233018		486	-0.45681	-0.49908	0.04228
485	0.0384006	0.0406443	-0.00224378		485	-0.45657	-0.49901	0.04245
484	0.0386269	0.0407751	-0.00214818		484	-0.45635	-0.49903	0.04268
483	0.0387558	0.040737	-0.00198112		483	-0.45627	-0.49916	0.04288
482	0.0391717	0.0410941	-0.00192233		482	-0.45603	-0.49909	0.04306
481	0.0391586	0.040995	-0.00183646		481	-0.45575	-0.49901	0.04326
480	0.0394047	0.0411335	-0.00172881		480	-0.45534	-0.4988	0.04346
479	0.0394941	0.0411541	-0.00166		479	-0.45487	-0.49853	0.04366
478	0.0396524	0.04117	-0.00151756		478	-0.45428	-0.49815	0.04386
477	0.0398655	0.0412685	-0.00140295		477	-0.45362	-0.49769	0.04407
476	0.0401488	0.041443	-0.0012942		476	-0.45307	-0.49733	0.04426
475	0.0403912	0.0415228	-0.0011316		475	-0.45248	-0.49693	0.04445
474	0.0405657	0.0416148	-0.00104906		474	-0.45203	-0.49668	0.04465
473	0.0406512	0.041666	-0.00101474		473	-0.45165	-0.49649	0.04485
472	0.040773	0.0417833	-0.00101022		472	-0.45141	-0.49634	0.04493
471	0.0411271	0.0420013	-0.00087421		471	-0.45122	-0.4962	0.04498
470	0.0412367	0.0421777	-0.00094102		470	-0.45094	-0.49603	0.04508
469	0.0412983	0.0421447	-0.000846375		469	-0.4507	-0.49588	0.04517
468	0.0416654	0.0423518	-0.000686444		468	-0.45025	-0.49549	0.04524
467	0.0416195	0.0423856	-0.000766046		467	-0.44996	-0.49529	0.04533
466	0.0418628	0.0425951	-0.000732347		466	-0.4496	-0.49502	0.04542
465	0.0420495	0.0427222	-0.000672683		465	-0.44918	-0.49472	0.04554
464	0.0422974	0.0429258	-0.000628412		464	-0.44882	-0.49447	0.04565
463	0.0425377	0.0431149	-0.000577226		463	-0.44852	-0.49425	0.04573
462	0.0425022	0.0430452	-0.000542991		462	-0.44831	-0.4941	0.0458
461	0.0426407	0.0432001	-0.000559404		461	-0.448	-0.49382	0.04582
460	0.0428484	0.0433993	-0.000550866		460	-0.44768	-0.49355	0.04586
459	0.0430463	0.0435761	-0.000529733		459	-0.44729	-0.49319	0.0459
458	0.0430757	0.0436321	-0.000556421		458	-0.447	-0.49291	0.04591
457	0.0433343	0.0438515	-0.000517197		457	-0.44668	-0.49259	0.04592
456	0.0436089	0.0441287	-0.000519779		456	-0.44649	-0.49236	0.04587
455	0.0436366	0.0442013	-0.000564683		455	-0.4464	-0.4923	0.04589
454	0.0438604	0.0444323	-0.000571828		454	-0.44606	-0.49203	0.04597
453	0.0439221	0.0445647	-0.000642605		453	-0.44574	-0.49173	0.04599
452	0.0439131	0.0445907	-0.000677601		452	-0.44544	-0.49139	0.04595
451	0.0443194	0.0449414	-0.000622001		451	-0.44511	-0.49094	0.04583
450	0.0443288	0.0450796	-0.00075078		450	-0.4448	-0.49042	0.04562
449	0.0444955	0.0453048	-0.000809282		449	-0.44442	-0.4898	0.04538
448	0.0446007	0.0454608	-0.000860088		448	-0.4441	-0.48922	0.04512
447	0.0448813	0.0457461	-0.000864841		447	-0.44377	-0.48862	0.04485
446	0.0450766	0.0459561	-0.000879571		446	-0.44347	-0.48817	0.0447
445	0.0450361	0.0460475	-0.00101136		445	-0.44322	-0.48782	0.0446
444	0.0450571	0.0460874	-0.00103034		444	-0.44294	-0.48751	0.04457
443	0.0452163	0.0463767	-0.00116046		443	-0.44267	-0.48723	0.04456
442	0.0453935	0.046744	-0.00135054		442	-0.44249	-0.48694	0.04445
441	0.0456337	0.0469489	-0.0013152		441	-0.44248	-0.48681	0.04433
440	0.0457456	0.0470991	-0.00135342		440	-0.44234	-0.48659	0.04425
439	0.0460004	0.0474364	-0.00143602		439	-0.44211	-0.48621	0.0441
438	0.0459449	0.0475405	-0.00159554		438	-0.44186	-0.48586	0.04399
437	0.0461603	0.0478831	-0.00172281		437	-0.44159	-0.48544	0.04385
436	0.046225	0.0479745	-0.0017495		436	-0.44139	-0.48506	0.04367
435	0.0463636	0.0481898	-0.00182616		435	-0.44109	-0.4846	0.04352
434	0.0464438	0.0484974	-0.00205362		434	-0.4409	-0.48429	0.04339
433	0.046539	0.0486138	-0.00207481		433	-0.44065	-0.48384	0.04319
432	0.0467914	0.0490482	-0.00225684		432	-0.44037	-0.48342	0.04305
431	0.0468171	0.0491746	-0.0023574		431	-0.44016	-0.48303	0.04287
430	0.0471305	0.0495879	-0.00245748		430	-0.43989	-0.48261	0.04271
429	0.0471903	0.0497831	-0.00259277		429	-0.43955	-0.48212	0.04257
428	0.0473143	0.0500879	-0.00277359		428	-0.43923	-0.48163	0.0424
427	0.0475761	0.0504104	-0.00283429		427	-0.43898	-0.48116	0.04219
426	0.0475712	0.0506031	-0.0030319		426	-0.43867	-0.48066	0.04199
425	0.0477657	0.050939	-0.00317328		425	-0.43836	-0.48008	0.04172
424	0.0478528	0.0512019	-0.00334907		424	-0.43816	-0.47965	0.0415
423	0.0482806	0.0517231	-0.00344253		423	-0.43796	-0.47923	0.04127
422	0.0483079	0.0519406	-0.0036327		422	-0.43775	-0.4788	0.04105
421	0.0485207	0.0523696	-0.00384895		421	-0.43752	-0.47834	0.04082
420	0.0487989	0.0527754	-0.00397646		420	-0.43737	-0.47799	0.04061
419	0.0489766	0.0530692	-0.0040926		419	-0.43714	-0.47751	0.04037
418	0.0491463	0.0533707	-0.00422444		418	-0.43695	-0.47705	0.0401
417	0.0492733	0.0536736	-0.00440027		417	-0.43666	-0.47644	0.03978
416	0.0496693	0.0543402	-0.00467097		416	-0.43629	-0.47576	0.03946
415	0.0498162	0.0545836	-0.00476738		415	-0.43579	-0.47497	0.03918
414	0.0500514	0.0549629	-0.0049115		414	-0.43533	-0.47426	0.03893
413	0.0502246	0.055287	-0.0050624		413	-0.43489	-0.47354	0.03865
412	0.0501938	0.055536	-0.00534228		412	-0.43447	-0.4729	0.03843
411	0.0505452	0.0560231	-0.00547794		411	-0.43408	-0.47228	0.0382
410	0.0506128	0.0561883	-0.00557555		410	-0.43382	-0.47178	0.03796
409	0.0506437	0.0565371	-0.00589341		409	-0.43376	-0.47143	0.03766
408	0.0505978	0.0566417	-0.00604395		408	-0.43369	-0.47109	0.0374
407	0.0509643	0.0571007	-0.0061364		407	-0.43347	-0.47056	0.0371
406	0.0510143	0.0575602	-0.00654588		406	-0.43327	-0.47005	0.03678
405	0.0513294	0.0579857	-0.0066563		405	-0.433	-0.46945	0.03646
404	0.0513318	0.0583383	-0.00700653		404	-0.43272	-0.46888	0.03616
403	0.0513996	0.0587027	-0.00730302		403	-0.43245	-0.46832	0.03587
402	0.0516543	0.0593398	-0.0076855		402	-0.4323	-0.4679	0.0356
401	0.051815	0.0597243	-0.00790932		401	-0.43193	-0.46735	0.03541
400	0.0518865	0.0601075	-0.00822096		400	-0.43165	-0.46694	0.03529
399	0.0522263	0.0607074	-0.00848103		399	-0.43131	-0.46645	0.03514
398	0.052326	0.0613565	-0.00903043		398	-0.43098	-0.46596	0.03499
397	0.0526782	0.0620601	-0.00938196		397	-0.43053	-0.46537	0.03484
396	0.0528087	0.06269	-0.00988126		396	-0.42992	-0.46456	0.03464
395	0.053237	0.0636474	-0.0104104		395	-0.42952	-0.46391	0.03439
394	0.0535806	0.0644804	-0.0108998		394	-0.42912	-0.46328	0.03416
393	0.0535423	0.0652588	-0.0117165		393	-0.42864	-0.46261	0.03397
392	0.0540438	0.0663605	-0.0123168		392	-0.42827	-0.46205	0.03378
391	0.0542664	0.0674043	-0.0131379		391	-0.42786	-0.46148	0.03362
390	0.0548829	0.0685828	-0.0136999		390	-0.42731	-0.46082	0.03351
389	0.0549282	0.0694707	-0.0145426		389	-0.42677	-0.46016	0.03339
388	0.0553351	0.0707379	-0.0154028		388	-0.42641	-0.4596	0.03319
387	0.0557503	0.0721029	-0.0163527		387	-0.42583	-0.45883	0.033
386	0.0559722	0.0733954	-0.0174232		386	-0.42556	-0.45836	0.0328
385	0.0564754	0.0749163	-0.0184409		385	-0.42461	-0.45717	0.03256
384	0.0568096	0.0763846	-0.0195749		384	-0.42371	-0.45607	0.03236
383	0.0573739	0.0779093	-0.0205354		383	-0.42329	-0.45554	0.03224
382	0.057715	0.0795823	-0.0218672		382	-0.42312	-0.45535	0.03223
381	0.0582248	0.081258	-0.0230332		381	-0.4235	-0.45579	0.03229
380	0.0584376	0.0829402	-0.0245027		380	-0.42396	-0.45639	0.03243
379	0.0589324	0.0846614	-0.025729		379	-0.42461	-0.45715	0.03254
378	0.0594617	0.0864702	-0.0270085		378	-0.42518	-0.45769	0.03251
377	0.0600392	0.0883582	-0.0283191		377	-0.42528	-0.45775	0.03247
376	0.0603374	0.0901545	-0.0298171		376	-0.42489	-0.45728	0.03239
375	0.0609631	0.0920791	-0.031116		375	-0.42403	-0.45623	0.0322
374	0.0614517	0.0940281	-0.0325764		374	-0.42284	-0.4548	0.03196
373	0.0620642	0.0961828	-0.0341186		373	-0.42156	-0.45331	0.03175
372	0.0625257	0.0979529	-0.0354272		372	-0.42103	-0.45261	0.03158
371	0.062957	0.0998493	-0.0368923		371	-0.42017	-0.45161	0.03144
370	0.0634081	0.101747	-0.0383393		370	-0.41923	-0.4505	0.03127
369	0.0640739	0.103933	-0.0398595		369	-0.41848	-0.44951	0.03103
368	0.0649492	0.106036	-0.0410864		368	-0.41775	-0.44848	0.03073
367	0.0654548	0.107911	-0.042456		367	-0.41705	-0.44755	0.03049
366	0.0662142	0.110037	-0.043823		366	-0.41616	-0.4466	0.03044
365	0.0669489	0.111873	-0.044924		365	-0.41526	-0.44557	0.03031
364	0.0676122	0.113732	-0.0461202		364	-0.4144	-0.4445	0.0301
363	0.0680828	0.115503	-0.0474199		363	-0.41342	-0.44333	0.02992
362	0.0689938	0.117344	-0.0483505		362	-0.41237	-0.4422	0.02983
361	0.069764	0.119125	-0.0493607		361	-0.41149	-0.44117	0.02968
360	0.0705842	0.120877	-0.050293		360	-0.41073	-0.44021	0.02949
359	0.0714912	0.122676	-0.0511852		359	-0.40975	-0.439	0.02925
358	0.0719918	0.123956	-0.0519646		358	-0.40884	-0.43794	0.02909
357	0.0728322	0.125482	-0.0526502		357	-0.40785	-0.43682	0.02897
356	0.0737697	0.127001	-0.0532311		356	-0.40683	-0.43568	0.02885
355	0.0747574	0.128531	-0.0537732		355	-0.40574	-0.43443	0.02869
354	0.0755298	0.129886	-0.0543563		354	-0.40469	-0.43316	0.02847
353	0.0764701	0.131156	-0.0546857		353	-0.40368	-0.43191	0.02823
352	0.0776222	0.132638	-0.0550158		352	-0.40258	-0.43068	0.0281
351	0.0782357	0.133376	-0.0551405		351	-0.40162	-0.42953	0.02791
350	0.0794237	0.134657	-0.0552332		350	-0.40072	-0.42833	0.02761
349	0.0798887	0.135994	-0.0561056		349	-0.3999	-0.42717	0.02727
348	0.0831155	0.139019	-0.0559037		348	-0.3988	-0.42588	0.02708
347	0.0816469	0.138255	-0.0566079		347	-0.39796	-0.4248	0.02684
346	0.085159	0.140594	-0.0554352		346	-0.39663	-0.42309	0.02646
345	0.0851522	0.141248	-0.0560959		345	-0.39676	-0.42313	0.02637
344	0.0873155	0.142396	-0.0550809		344	-0.39674	-0.42319	0.02644
343	0.0879378	0.143578	-0.0556401		343	-0.39592	-0.42221	0.02629
342	0.089851	0.144439	-0.0545883		342	-0.39379	-0.41963	0.02584
341	0.0917749	0.146034	-0.054259		341	-0.39062	-0.41564	0.02503
340	0.0925836	0.146394	-0.0538102		340	-0.38661	-0.41064	0.02403
339	0.0947692	0.148154	-0.0533846		339	-0.38237	-0.40531	0.02294
338	0.0962863	0.148967	-0.052681		338	-0.37805	-0.40006	0.02201
337	0.0976485	0.14998	-0.0523313		337	-0.37465	-0.39595	0.0213
336	0.100376	0.151931	-0.0515546		336	-0.37216	-0.39309	0.02094
335	0.101878	0.152788	-0.0509101		335	-0.37085	-0.39168	0.02083
334	0.104006	0.154395	-0.0503888		334	-0.37013	-0.39124	0.02111
333	0.106386	0.156105	-0.0497188		333	-0.36937	-0.39074	0.02137
332	0.108211	0.157414	-0.0492031		332	-0.36733	-0.38846	0.02113
331	0.110189	0.158885	-0.0486958		331	-0.36594	-0.38695	0.02101
330	0.112169	0.159946	-0.0477763		330	-0.36438	-0.38534	0.02096
329	0.114	0.161393	-0.0473932		329	-0.36287	-0.38378	0.02091
328	0.116308	0.162984	-0.0466767		328	-0.36117	-0.38204	0.02087
327	0.117881	0.164153	-0.0462715		327	-0.3594	-0.38027	0.02088
326	0.119509	0.165222	-0.0457135		326	-0.35771	-0.3786	0.02089
325	0.121621	0.167058	-0.0454374		325	-0.35615	-0.37712	0.02097
324	0.123814	0.168547	-0.0447325		324	-0.35466	-0.37575	0.02109
323	0.126106	0.170359	-0.0442529		323	-0.35336	-0.37449	0.02113
322	0.128527	0.172354	-0.043827		322	-0.352	-0.37318	0.02118
321	0.130895	0.174423	-0.043528		321	-0.3506	-0.37179	0.02119
320	0.133579	0.176475	-0.0428957		320	-0.34913	-0.37034	0.02121
319	0.136204	0.178731	-0.0425275		319	-0.34724	-0.36848	0.02125
318	0.139408	0.181579	-0.0421707		318	-0.34557	-0.36676	0.02119
317	0.142592	0.184252	-0.0416598		317	-0.34369	-0.36481	0.02112
316	0.145931	0.187133	-0.0412026		316	-0.34181	-0.36289	0.02109
315	0.149441	0.190564	-0.0411232		315	-0.33996	-0.36097	0.02101
314	0.152837	0.193713	-0.0408766		314	-0.33831	-0.35918	0.02087
313	0.156838	0.19719	-0.0403518		313	-0.33621	-0.35697	0.02076
312	0.161341	0.201291	-0.0399497		312	-0.33416	-0.3548	0.02064
311	0.16524	0.205188	-0.0399478		311	-0.33167	-0.35219	0.02052
310	0.169986	0.209895	-0.0399086		310	-0.32926	-0.3497	0.02043
309	0.175454	0.21493	-0.0394761		309	-0.32617	-0.34641	0.02024
308	0.181014	0.220365	-0.0393507		308	-0.32266	-0.34255	0.01989
307	0.187689	0.226787	-0.0390977		307	-0.31833	-0.3378	0.01948
306	0.195403	0.234022	-0.0386196		306	-0.31347	-0.33241	0.01894
305	0.202837	0.241458	-0.0386207		305	-0.30719	-0.32545	0.01826
304	0.212487	0.250625	-0.038138		304	-0.30011	-0.31765	0.01754
303	0.222879	0.260708	-0.0378284		303	-0.29107	-0.30784	0.01676
302	0.234752	0.272014	-0.0372627		302	-0.2805	-0.29649	0.01599
301	0.248518	0.284912	-0.0363945		301	-0.26717	-0.28234	0.01517
300	0.264219	0.300038	-0.0358189		300	-0.25159	-0.2658	0.01421
299	0.282119	0.316841	-0.0347221		299	-0.23201	-0.24503	0.01302
298	0.302019	0.335966	-0.0339473		298	-0.20912	-0.22072	0.0116
297	0.324907	0.357623	-0.0327161		297	-0.18149	-0.19129	0.00981
296	0.350057	0.381924	-0.0318671		296	-0.15033	-0.15797	0.00764
295	0.378432	0.40891	-0.030478		295	-0.11387	-0.119	0.00514
294	0.410308	0.439479	-0.029171		294	-0.07311	-0.07547	0.00236
293	0.445453	0.47276	-0.0273077		293	-0.02706	-0.02648	-0.00059
292	0.482512	0.508128	-0.025616		292	0.02197	0.02563	-0.00367
291	0.518748	0.542134	-0.0233864		291	0.07496	0.08183	-0.00687
290	0.553725	0.57497	-0.0212447		290	0.12886	0.13889	-0.01003
289	0.587145	0.606974	-0.0198288		289	0.18532	0.19868	-0.01336
288	0.621332	0.639228	-0.0178961		288	0.24122	0.25791	-0.0167
287	0.658046	0.674654	-0.016608		287	0.29955	0.31989	-0.02034
286	0.696499	0.711112	-0.014613		286	0.35702	0.38129	-0.02427
285	0.733985	0.747129	-0.0131444		285	0.41695	0.44537	-0.02843
284	0.768851	0.780587	-0.0117357		284	0.47568	0.50854	-0.03286
283	0.800453	0.810416	-0.00996315		283	0.53584	0.57298	-0.03714
282	0.829828	0.838548	-0.00872022		282	0.59114	0.63264	-0.04149
281	0.857465	0.864941	-0.00747645		281	0.64474	0.69019	-0.04544
280	0.884667	0.890883	-0.00621611		280	0.69351	0.74275	-0.04924
279	0.910927	0.91618	-0.00525308		279	0.74431	0.7972	-0.05289
278	0.935637	0.94003	-0.00439274		278	0.7932	0.84981	-0.05661
277	0.959078	0.962813	-0.00373495		277	0.84494	0.9052	-0.06026
276	0.982141	0.985204	-0.00306278		276	0.89375	0.95752	-0.06377
275	1.00438	1.00698	-0.0026015		275	0.94237	1.00925	-0.06688
274	1.02587	1.02784	-0.00197423		274	0.9863	1.05566	-0.06936
273	1.04622	1.04725	-0.00102985		273	1.02969	1.1013	-0.0716
272	1.06411	1.06493	-0.000823975		272	1.07017	1.14498	-0.07481
271	1.08087	1.0814	-0.000529051		271	1.10928	1.1853	-0.07602
270	1.09687	1.09749	-0.000617981		270	1.1463	1.22504	-0.07874
269	1.11234	1.11238	-4.19617e-05		269	1.18209	1.26227	-0.08018
268	1.12639	1.12681	-0.000422478		268	1.21631	1.29915	-0.08284
267	1.13945	1.1399	-0.000456095		267	1.24927	1.33321	-0.08393
266	1.15242	1.15314	-0.000710845		266	1.28001	1.36641	-0.08639
265	1.16562	1.16655	-0.000928879		265	1.30844	1.3958	-0.08736
264	1.17723	1.17834	-0.00111079		264	1.33374	1.42281	-0.08907
263	1.18712	1.1891	-0.00197649		263	1.35606	1.44576	-0.0897
262	1.19577	1.19854	-0.00277615		262	1.37576	1.46619	-0.09043
261	1.20355	1.20727	-0.00371337		261	1.39235	1.48287	-0.09052
260	1.20905	1.21435	-0.00529516		260	1.40466	1.49567	-0.09101
259	1.21269	1.22026	-0.00756979		259	1.41215	1.50297	-0.09081
258	1.21422	1.22363	-0.00941288		258	1.41433	1.50517	-0.09084
257	1.214	1.22605	-0.0120475		257	1.41114	1.50201	-0.09087
256	1.21388	1.22912	-0.0152392		256	1.40543	1.49627	-0.09084
255	1.21398	1.2327	-0.0187181		255	1.39429	1.48455	-0.09026
254	1.21579	1.23931	-0.0235144		254	1.37808	1.46763	-0.08955
253	1.2184	1.24761	-0.029207		253	1.35931	1.44784	-0.08853
252	1.22125	1.25788	-0.0366288		252	1.34063	1.42835	-0.08772
251	1.2252	1.2705	-0.0453064		251	1.32428	1.41111	-0.08682
250	1.23061	1.28706	-0.0564506		250	1.31147	1.39778	-0.08631

## Sheet: Table S5
Table S5. Transcript levels of opsins in tissues of other 3 holothurian species (A. japonicus, S. monotuberculatus, and H. scabra), as represented by CPM. The selected tissues include oral tentacles (OT), body wall (BW), muscle (Ms), rete mirabile (RM), respiratory tree (RT), and Polian vesicle (PV).
	Gene	Species	Gene_id	OT	BW	Ms	RM	RT
Opsin	C-opsin	Apostichopus japonicus	Chr22.139	0.276786	0.162243	0.0328231	0.0960971	0
	RGR/Go-opsin	Apostichopus japonicus	Chr2.239	0.0179438	0.27446	0.0296383	0	0.182719
	RGR/Go-opsin	Apostichopus japonicus	Chr9.851	0.0269157	0.266618	0	0	0
	RGR/Go-opsin	Apostichopus japonicus	Chr22.253	4.12294	9.91362	1.03361	0.15668	0.456798
	RGR/Go-opsin	Apostichopus japonicus	Chr22.139	2.57711	2.38967	0.189919	0.357605	1.00496
	R-opsin	Apostichopus japonicus	Chr22.344	2.54079	4.78833	2.40299	0.668872	0
	C-opsin	Stichopus monotuberculatus	Smon_04755	1.48507	0.471738	1.30492	2.1975	3.30378
	RGR/Go-opsin	Stichopus monotuberculatus	Smon_33269	0.392736	0.147381	0	0.451866	0.387939
	R-opsin	Stichopus monotuberculatus	Smon_33343	3.249	11.1792	2.49299	0.920573	6.98297
	RGR/Go-opsin	Holothurian scabra	H.scaF_013010	0	0	0	0	0
	R-opsin	Holothurian scabra	H.scaF_012902	6.5614	2.0067	0.726305	0.0887421	4.19583

## Sheet: Table S6
Table S6. Transcript levels of opsins, and genes related to the visual cycle, opsin signaling and eye development in different embryonic and larval developmental stages of H. leucospilota, as represented by CPM. The selected stages include fertilized eggs (FE), 2-cells (2C), 4-cells (4C), 8-cells (8C), 16-cells (16C), morula (Mr), blastula (Bs), rotated-blastula (RB), early-gastrula (EG), late-ga…
	Gene	Geneid	FE	2C	4C	8C	16C	Mr	Bs	RB	EG	LG	EA	MA	Ar	Dl	Pt	J1	J20
Opsin	C-opsin	HOLleu_07298	0	0	0	0	0	0	0	0	0	0	0	0	0	0	0	0	3.21716
	RGR/Go-opsin	HOLleu_37282	1.00696	2.01427	2.0143	2.01419	2.01448	3.02146	4.0281	3.02133	1.00715	2.01408	0	0	0	5.03751	4.02989	4.02886	1.83606
		HOLleu_37244	7.0487	8.05708	4.02861	4.02838	7.05069	6.04291	3.02108	2.01422	5.03574	4.02816	2.01344	3.0205	20.1395	34.2551	14.1046	4.02886	0.45597
	R-opsin	HOLleu_37833	0	0	0	0	0	0	0	0	0	0	0	0	0	0	0	0	11.3238
Visual model	RP65B	HOLleu_38728	0	0	0	0	0	0	0	0	0	0	0	0	0	0	0	0	0.0506809
	RBP	HOLleu_07418	3.02087	3.0214	4.02861	2.01419	4.02897	2.0143	8.0562	6.04267	14.1001	9.06335	3.02016	2.01366	5.03488	12.09	11.0822	16.1155	8.82745
Opsin signaling	GNAQ	HOLleu_19615	161.113	380.697	436.097	239.689	464.339	133.951	53.3723	47.3342	104.743	75.5279	46.3091	44.3006	37.2581	102.765	88.6575	107.772	78.1636
	GNB	HOLleu_39092	262.816	299.119	425.018	285.008	472.397	260.852	261.827	249.764	374.659	313.189	147.988	212.442	195.353	375.799	405.004	442.168	341.155
	GNG	HOLleu_14651	0	0	0	0	0	0	0	0	0	0	0	0	0	0	0	0	7.9066
		HOLleu_32941	21.1461	48.3425	64.4577	34.2412	54.3911	31.2217	56.3934	48.3413	73.5218	56.3942	52.3494	79.5398	63.4395	73.5477	68.5081	105.758	96.1677
	PLCB	HOLleu_08253	6.04174	9.06421	9.06437	6.04257	12.0869	4.02861	11.0773	6.04267	15.1072	15.1056	11.0739	12.082	7.04883	21.1576	21.1569	16.1155	28.2431
	PLCL	HOLleu_01063	4.02783	10.0713	13.093	8.05676	10.0724	3.02146	7.04918	6.04267	7.05003	4.02816	4.02688	4.02733	2.01395	16.12	17.127	15.1082	18.0734
		HOLleu_01069	0	0	0	0	0	0	0	0	0	0	0	0	0	0	0	0	2.06934
		HOLleu_01070	1.00696	1.00713	4.02861	1.00709	4.02897	1.00715	1.00703	3.02133	2.0143	2.01408	1.00672	1.00683	1.00698	6.04502	5.03736	5.03608	5.74143
	PKC	HOLleu_17620	8.05566	17.1213	22.1573	15.1064	27.1955	8.05721	11.0773	9.064	31.2216	17.1197	20.1344	21.1435	15.1046	54.4052	49.3661	97.6999	11.8801
Development of the Eye	PAX6	HOLleu_22426	0	0	0	0	0	0	0	0	0	0	0	0	0	0	0	0	6.20147
		HOLleu_36331	0	0	0	0	0	0	0	0	0	0	0	0	0	0	0	0	11.9538
	PAX2/5/8	HOLleu_06624	11.0765	5.03567	7.05006	3.02128	9.06518	5.03576	6.04215	11.0782	10.0715	5.0352	14.0941	17.1162	10.0698	28.2101	22.1644	20.1443	9.70568
		HOLleu_12514	0	1.00713	1.00715	0	1.00724	1.00715	5.03513	4.02844	5.03574	8.05631	21.1411	35.2391	20.1395	8.06002	0	0	0
		HOLleu_37202	36.2505	118.842	166.18	94.6669	154.108	46.329	248.735	199.408	343.437	263.844	67.4502	81.5534	86.6	126.945	85.6351	133.96	55.2709
		HOLleu_37203	0	0	0	0	0	0	0	0	1.00715	1.00704	8.05375	7.04783	7.04883	28.2101	24.1793	20.1443	14.6852
	SIX3/6	HOLleu_08292	18.1252	31.2212	45.3218	22.1561	50.3621	43.3075	60.4215	69.4907	90.6433	69.4857	25.168	29.1981	21.1465	47.3526	30.2241	14.101	3.79186
	SOX2	HOLleu_27487	630.355	1158.2	1742.37	978.896	1558.2	846.007	1047.31	1015.17	1299.22	987.905	228.525	346.35	261.814	304.266	207.539	186.335	253.225
	BMP2/4	HOLleu_07865	9.06261	33.2354	45.3218	24.1703	44.3187	8.05721	38.267	38.2702	63.4503	48.3379	16.1075	25.1708	19.1326	22.1651	11.0822	26.1876	20.8281
		HOLleu_32889	1.00696	0	0	0	0	0	38.267	44.3129	87.6219	55.3872	12.0806	13.0888	14.0977	30.2251	23.1718	58.4185	16.293
		HOLleu_37769	0	0	3.02146	0	1.00724	3.02146	10.0703	26.1849	56.4003	47.3308	3.02016	8.05466	12.0837	14.105	8.05977	33.2381	43.7102
	NRL	HOLleu_12491	0	0	0	0	0	0	0	0	0	0	0	0	0	0	0	0	3.37604
	PROX1	HOLleu_07787	7.0487	10.0713	10.0715	9.06385	18.1304	4.02861	12.0843	9.064	18.1287	16.1126	3.02016	3.0205	4.02791	21.1576	22.1644	30.2165	17.2995
	FOXN4	HOLleu_02473	37.2574	69.4923	56.4005	45.3193	79.5721	36.2575	38.267	27.192	44.3145	27.1901	15.1008	12.082	8.05581	21.1576	14.1046	16.1155	24.5027
	CRX	HOLleu_07363	0	0	0	0	0	0	6.04215	4.02844	2.0143	1.00704	1.00672	1.00683	1.00698	1.0075	0	0	0
	OTX2	HOLleu_08218	494.416	506.589	807.736	533.76	838.025	669.756	966.744	956.756	911.469	894.251	84.5644	133.909	117.816	150.118	42.3138	12.0866	4.42336

## Sheet: Table S7
Table S7. Genes related to eye development in H. leucospilota and 16 other deuterostome species.
Gene	Homo sapiens	Gallus gallus	Xenopus tropicalis	Lepisosteus oculatus	Ciona intestinalis	Branchiostoma lanceolatum	Saccoglossus kowalevskii	Ptychodera flava	Anneissia japonica	Amphiura filiformis	Acanthaster planci	Strongylocentrotus purpuratus	Chiridota heheva	Apostichopus japonicus	Stichopus monotuberculatus	Holothurian scabra	Holothuria leucospilota
PAX6	ENSP00000491948	ENSGALP00000066948	ENSXETT00000017931.3	ENSLOCG00000004578	ENSCINT00000013350.3	BL05977_cuf9	NP_001158383.1	pfl_40v0_9_20150316_1g10551.t1	XP_033100244.1	AFI18869.2	XP_022106331.1	SPU_006786-tr	ChiHeh_gene20907	PIK41158.1	Smon_37081	H.scaM_024634	HOLleu_22426
			ENSXETT00000065934.1	ENSLOCG00000015535	ENSCINT00000013350.3	BL13922_evm4	NP_001161628.1	pfl_40v0_9_20150316_1g20323.t1	XP_033117449.1	AFI23606.2		SPU_006787-tr	ChiHeh_gene20909	PIK41241.1	Smon_37082		HOLleu_36331
				ENSLOCG00000017168			XP_002732483.1	pfl_40v0_9_20150316_1g32079.t1					ChiHeh_gene20911	PIK41242.1	Smon_06825
							XP_002737101.1	pfl_40v0_9_20150316_1g7342.t1					ChiHeh_gene24760	PIK57674.1
							XP_002738312.1	pfl_40v0_9_20150316_1g8344.t1						PIK57675.1
							XP_006811434.1
							XP_006813770.1
							XP_006813787.1
							XP_006816033.1
							XP_006817269.1
							XP_006820626.1
PAX2/5/8	ENSP00000263334	ENSGALP00000045193	ENSXETT00000002730.2	ENSLOCG00000005490	ENSCINT00000012344.3	BL04904_evm51	NP_001158393.1	pfl_40v0_9_20150316_1g19984.t1	XP_033098206.1	AFI07549.1	XP_022095760.1	SPU_014539-tr	ChiHeh_gene21782	PIK33385.1	Smon_08971	H.scaM_028859	HOLleu_06624
	ENSP00000350844	ENSGALP00000052485	ENSXETT00000014326.3	ENSLOCG00000012825	ENSCINT00000012344.3	BL19642_evm1	XP_006813067.1	pfl_40v0_9_20150316_1g5288.t1	XP_033101465.1	AFI07631.1	XP_022099290.1	SPU_018351-tr	ChiHeh_gene35331	PIK47732.1	Smon_10389	H.scaM_028860	HOLleu_12514
	ENSP00000396259		ENSXETT00000031060.3	ENSLOCG00000015261			XP_006821852.1	pfl_40v0_9_20150316_1g740.t1	XP_033115587.1		XP_022104030.1	SPU_027334-tr	ChiHeh_gene35332	PIK48798.1	Smon_32990	H.scaM_005702	HOLleu_37202
									XP_033117624.1		XP_022104772.1			PIK59460.1		H.scaM_007413	HOLleu_37203
											XP_022110544.1
SIX3/6	ENSP00000260653	ENSGALP00000036574	ENSXETT00000006007.3	ENSLOCG00000001646	ENSCINT00000012025.3	BL08388_cuf1	NP_001158378.1	pfl_40v0_9_20150316_1g1646.t1	XP_033123373.1		XP_022081504.1	SPU_018908-tr	ChiHeh_gene20246	PIK55399.1	Smon_03354	H.scaM_001050	HOLleu_08292
	ENSP00000324920	ENSGALP00000044841	ENSXETT00000036923.3	ENSLOCG00000009771	ENSCINT00000012025.3
	ENSP00000328596	ENSGALP00000058342		ENSLOCG00000010080
				ENSLOCG00000016373
SOX2	ENSP00000323588	ENSGALP00000045318	ENSXETT00000004031.2	ENSLOCG00000017346	ENSCINT00000012400.3	BL16399_cuf1	XP_006815223.1	pfl_40v0_9_20150316_1g5033.t1		AFI24038.1		SPU_022820-tr		PIK38007.1	Smon_35026_STImon	H.scaM_023072	HOLleu_27487
					ENSCINT00000012400.3
BMP2/4	ENSP00000368104	ENSGALP00000010076	ENSXETT00000012124.2	ENSLOCG00000003305	ENSCINT00000034715.1	BL07330_cuf7	NP_001158387.1	pfl_40v0_9_20150316_1g13675.t1	XP_033102837.1	AFI25953.1	XP_022080339.1	SPU_000669-tr	ChiHeh_gene10036	PIK48439.1	Smon_04897_STImon	H.scaM_021730	HOLleu_07865
	ENSP00000394165	ENSGALP00000020289	ENSXETT00000018837.3	ENSLOCG00000004150	ENSCINT00000034715.1	BL07350_cuf0	NP_001158394.1	pfl_40v0_9_20150316_1g15360.t1	XP_033110538.1		XP_022086502.1	SPU_021497-tr	ChiHeh_gene23839	PIK56114.1	Smon_17596_STImon	H.scaM_029197	HOLleu_32889
		ENSGALP00000056459	ENSXETT00000019176.2	ENSLOCG00000011059		BL12966_evm0	NP_001164699.1				XP_022089108.1		ChiHeh_gene31344		Smon_30500_STImon	H.scaM_012847	HOLleu_37769
		ENSGALP00000069686		ENSLOCG00000012132		BL19982_cuf2	XP_006817090.1						ChiHeh_gene35861			H.scaM_000692
				ENSLOCG00000014862			XP_006823594.1
				ENSLOCG00000016442
PITX3	ENSP00000439383	ENSGALP00000008994	ENSXETT00000022087.1	ENSLOCG00000009566	ENSCINT00000010867.3
					ENSCINT00000010867.3
NRL	ENSP00000328364	ENSGALP00000042973	ENSXETT00000047873.3	ENSLOCG00000004673	ENSCINT00000002531.3	BL05196_evm0	NP_001164706.1	pfl_40v0_9_20150316_1g34241.t1	XP_033114416.1	AFI32086.1	XP_022084036.1	SPU_025888-tr	ChiHeh_gene20973	PIK47324.1	Smon_11264_STImon	H.scaF_029999	HOLleu_12491
	ENSP00000362410	ENSGALP00000055757	ENSXETT00000061676.1	ENSLOCG00000018124	ENSCINT00000002531.3
	ENSP00000380193		ENSXETT00000062552.1
PROX1	ENSP00000261454	ENSGALP00000015910	ENSXETT00000050119.2	ENSLOCG00000002197	ENSCINT00000018262.3	BL13719_evm4		pfl_40v0_9_20150316_1g4918.t1	XP_033101119.1	AFI24377.2	XP_022083000.1	SPU_015984-tr	ChiHeh_gene10987			H.scaM_000659	HOLleu_07787
				ENSLOCG00000010701	ENSCINT00000025222.2
				ENSLOCG00000016698	ENSCINT00000018262.3
					ENSCINT00000025222.2
FOXN4	ENSP00000299162	ENSGALP00000008103	ENSXETT00000040204.3	ENSLOCG00000000236	ENSCINT00000033833.1	BL10613_evm0	NP_001158439.1		XP_033118407.1	AFI02446.1	XP_022109455.1	SPU_002320-tr	ChiHeh_gene5491		Smon_01961_STImon	H.scaM_003359	HOLleu_02473
				ENSLOCG00000004428	ENSCINT00000033833.1	BL21874_cuf0
CRX	ENSP00000445565												ChiHeh_gene9353				HOLleu_07363
OTX2	ENSP00000343819	ENSGALP00000045234	ENSXETT00000028537.3	ENSLOCG00000011185		BL18685_cuf5	NP_001158360.1								Smon_05447_STImon		HOLleu_08218
			ENSXETT00000034219.3
RX	ENSP00000334813		ENSXETT00000045740.2		ENSCINT00000003755.3	BL19810_evm0	XP_006824177.1		XP_033103856.1		XP_022099667.1		ChiHeh_gene26599		Smon_24082_STImon
					ENSCINT00000003755.3	BL22260_cuf1			XP_033124344.1
						BL22975_cuf2			XP_033125623.1

## Sheet: Table S8
Table S8. Information regarding the reagents and oligonucleotides used in this study.
Reagent	Source	Idntifier
Antibodies
Rho1D4 monoclonal antibody	The University of British Columbia	N/A
Biotin-conjugated AffiniPure mouse anti-DIG IgG	Boster Bio	BM3895
Monoclonal mouse anti-β-tubulin antibody	Sigma-Aldrich	T4026
Goat Anti-Mouse IgG H&L (Cy3 ®) preabsorbed	abcam	ab97035
Chemicals
pcDNA3.1 (+) vector	Invitrogen	V79020
DAPI reagent	Roche	10236276001
HRP-conjugated streptavidin	Invitrogen	N100
EZ Trans	Life iLab	AC04L051
Critical commercial assays
RNA Easy Fast Tissue/Cell Kit	TIANGEN	DP451
PrimeScript™ II 1st Strand cDNA Synthesis Kit	TaKaRa	6210A
DIG RNA labeling mixture	Roche	11277073910
Alexa Fluor™ 555 Tyramide SuperBoost™ Kit	Invitrogen	B40933
Cell lines
HEK293T cells	ATCC	CRL-11268
Oligonucleotides
In-frame epitope tag:	This paper	N/A
5’-ACAGAGACCAGCCAAGTGGCGCCTGCC-3’
RT-PCR (Hl-37833)	This paper	N/A
Forward Primer 1:
5’-TTGGAAGTATGGCGGCTATTGC-3’;
Forward Primer 2:
5’-TGTCTCACGAGGACGAACAC-3’;
Reverse Primer:
5’-GATCGTGGGCACAGTGAAG-3’
RT-PCR (Hl-07298)	This paper	N/A
Forward Primer 1:
5’-AACCCGGAAACACATCCTAC-3’;
Forward Primer 2:
5’-GCGTGTCACGAAGATGGTTG-3’;
Reverse Primer:
5’-CAACACTAGCAGTTCGCTGC-3’
RT-PCR (Hl-37282)	This paper	N/A
Forward Primer 1:
5’-CATTGGTATGGCCGCTCTTTG-3’;
Forward Primer 2:
5’-TGGACGTTTGGAGACAGAGG-3’;
Reverse Primer:
5’-GCACGACGAAACAGACGATG-3’
RT-PCR (Hl-37244)	This paper	N/A
Forward Primer 1:
5’-AGAGCTTGATGGTGTTCACG-3’;
Forward Primer 2:
5’-ACGAGGTCTGCGAGTGAAAC-3’;
Reverse Primer:
5’-GTCCGTAGTCCCGCTGTTAT-3’
RT-PCR (Hl-40064)	This paper	N/A
Forward Primer:
5’-CTGTTGGCCGTGTTGAGACT-3’;
Reverse Primer:
5’-GAGACGGTTCCTTTGGGAGG-3’
dsRNA (T7-Hl-37833)	This paper	N/A
Forward Primer:
5’-GCGTAATACGACTCACTATAGGGGACGGTGGTTGTTGTTTGCT-3’;
Reverse Primer:
5’-GCGTAATACGACTCACTATAGGGGCTTTATAGACGCGGCACTCT-3’	This paper	N/A
dsRNA (T7-EGFP)
5’-GCGTAATACGACTCACTATAGGGGACGGTGGTTGTTGTTTGCT-3’;
5’-GCGTAATACGACTCACTATAGGGGCTTTATAGACGCGGCACTCT-3’
dsRNA (Hl-37833)	This paper	N/A
GACGGTGGTTGTTGTTTGCTACAGTAAAATTGTTGGTACAGTGAAAAAACATAAGAAAGAAATAGAACGTTATTCCCGGACAGGCCCCCAAGGAAAGAATGACACGTCCGTGACACGCAGAAGCGTGGACACAGGGAAAAAACCAAATCGAGTATTTAAGAAAGTTTCACGCGTCATGGCGCAGTACCAGCTTGCTCGTGTGGGTATAATTGCGACCGTTGTGTATTGTATGTCTTGGGGGCCATATGCGCTTATCGCACTTTATAGCGAATTTTTATCACCCAAATCGACGCTTAAGCCTACAGTTCAAGTAATTCCAGTACTTTTTGCCAAGATGTCGTCCATATGGAATCCATTTGTGTATGCAGTGTCTCATACTCGCTACAAGAAAGCCTTGTA…
dsRNA (EGFP)	This paper	N/A
GTAAACGGCCACAAGTTCAGCGTGTCCGGCGAGGGCGAGGGCGATGCCACCTACGGCAAGCTGACCCTGAAGTTCATCTGCACCACCGGCAAGCTGCCCGTGCCCTGGCCCACCCTCGTGACCACCCTGACCTACGGCGTGCAGTGCTTCAGCCGCTACCCCGACCACATGAAGCAGCACGACTTCTTCAAGTCCGCCATGCCCGAAGGCTACGTCCAGGAGCGCACCATCTTCTTCAAGGACGACGGCAACTACAAGACCCGCGCCGAGGTGAAGTTCGAGGGCGACACCCTGGTGAACCGCATCGAGCTGAAGGGCATCGACTTCAAGGAGGACGGCAACATCCTGGGGCACAAGCTGGAGTACAACTACAACAGCCACAACGTCTATATCATGGCC…

## Sheet: Table S9
Table S9. The genome databases used for comparison in this study.
Species	GenBank assembly
Homo sapiens	GCA_000001405.29
Gallus gallus	GCA_016699485.2
Xenopus tropicalis	GCA_000004195.4
Lepisosteus oculatus	GCF_000242695.1
Ciona intestinalis	GCA_000002035.6
Branchiostoma lanceolatum	GCA_900088365.1
Saccoglossus kowalevskii	GCF_000003605.2
Ptychodera flava	GCA_001465055.1
Anneissia japonica	GCF_011630105.1
Amphiura filiformis	GCA_039555335.1
Acanthaster planci	GCF_001949145.1
Asterias rubens	GCA_902459465.3
Patiria miniate	GCA_015706575.1
Strongylocentrotus purpuratus	GCF_000002235.5
Lytechinus variegatus	GCA_018143015.1
Lytechinus pictus	GCA_037042905.1
Chiridota heheva	GCA_020152595.1
Apostichopus japonicus	GCA_037975245.1
Stichopus monotuberculatus	GCA_041315955.1
Holothurian glaberrima	GCA_009936505.2
Holothurian scabra	PRJNA1074116
Holothurian leucospilota	GCA_029531755.1

## Sheet: Table S10
Table S10. Sample sequencing information in this study.
Bioproject accession	Biosample accession	Library ID	Title	Library strategy	Library source	Library selection	Library layout	Platform	Instrument	Design description	Filetype	Filename	Filename2
PRJNA747844	SRR15275209	BO_1	Transcriptome sequencing for tissue of body wall	RNA-Seq	TRANSCRIPTOMIC	RT-PCR	paired	ILLUMINA	HiSeq X Ten	Transcriptome sequencing for tissue of body wall	fastq	BO_1_1.fq.gz.1	BO_1_2.fq.gz.1
PRJNA747844	SRR15275208	BO_2	Transcriptome sequencing for tissue of body wall	RNA-Seq	TRANSCRIPTOMIC	RT-PCR	paired	ILLUMINA	HiSeq X Ten	Transcriptome sequencing for tissue of body wall	fastq	BO_2_1.fq.gz.1	BO_2_2.fq.gz.1
PRJNA747844	SRR15275197	BO_3	Transcriptome sequencing for tissue of body wall	RNA-Seq	TRANSCRIPTOMIC	RT-PCR	paired	ILLUMINA	HiSeq X Ten	Transcriptome sequencing for tissue of body wall	fastq	BO_3_1.fq.gz.1	BO_3_2.fq.gz.1
PRJNA747844	SRR15275174	IN_1	Transcriptome sequencing for tissue of intestine	RNA-Seq	TRANSCRIPTOMIC	RT-PCR	paired	ILLUMINA	HiSeq X Ten	Transcriptome sequencing for tissue of intestine	fastq	IN_1_1.fq.gz.1	IN_1_2.fq.gz.1
PRJNA747844	SRR15275207	IN_2	Transcriptome sequencing for tissue of intestine	RNA-Seq	TRANSCRIPTOMIC	RT-PCR	paired	ILLUMINA	HiSeq X Ten	Transcriptome sequencing for tissue of intestine	fastq	IN_2_1.fq.gz.1	IN_2_2.fq.gz.1
PRJNA747844	SRR15275206	IN_3	Transcriptome sequencing for tissue of intestine	RNA-Seq	TRANSCRIPTOMIC	RT-PCR	paired	ILLUMINA	HiSeq X Ten	Transcriptome sequencing for tissue of intestine	fastq	IN_3_1.fq.gz.1	IN_3_2.fq.gz.1
PRJNA747844	SRR15275205	MS_1	Transcriptome sequencing for tissue of muscle	RNA-Seq	TRANSCRIPTOMIC	RT-PCR	paired	ILLUMINA	HiSeq X Ten	Transcriptome sequencing for tissue of muscle	fastq	MS_1_1.fq.gz.1	MS_1_2.fq.gz.1
PRJNA747844	SRR15275204	MS_2	Transcriptome sequencing for tissue of muscle	RNA-Seq	TRANSCRIPTOMIC	RT-PCR	paired	ILLUMINA	HiSeq X Ten	Transcriptome sequencing for tissue of muscle	fastq	MS_2_1.fq.gz.1	MS_2_2.fq.gz.1
PRJNA747844	SRR15275203	MS_3	Transcriptome sequencing for tissue of muscle	RNA-Seq	TRANSCRIPTOMIC	RT-PCR	paired	ILLUMINA	HiSeq X Ten	Transcriptome sequencing for tissue of muscle	fastq	MS_3_1.fq.gz.1	MS_3_2.fq.gz.1
PRJNA747844	SRR15275199	Ov_1	Transcriptome sequencing for tissue of ovary	RNA-Seq	TRANSCRIPTOMIC	RT-PCR	paired	ILLUMINA	HiSeq X Ten	Transcriptome sequencing for tissue of ovary	fastq	Ov_1_1.fq.gz.1	Ov_1_2.fq.gz.1
PRJNA747844	SRR15275198	Ov_2	Transcriptome sequencing for tissue of ovary	RNA-Seq	TRANSCRIPTOMIC	RT-PCR	paired	ILLUMINA	HiSeq X Ten	Transcriptome sequencing for tissue of ovary	fastq	Ov_2_1.fq.gz.1	Ov_2_2.fq.gz.1
PRJNA747844	SRR15275196	Ov_3	Transcriptome sequencing for tissue of ovary	RNA-Seq	TRANSCRIPTOMIC	RT-PCR	paired	ILLUMINA	HiSeq X Ten	Transcriptome sequencing for tissue of ovary	fastq	Ov_3_1.fq.gz.1	Ov_3_2.fq.gz.1
PRJNA747844	SRR15275195	PV_1	Transcriptome sequencing for tissue of polian vesicles	RNA-Seq	TRANSCRIPTOMIC	RT-PCR	paired	ILLUMINA	HiSeq X Ten	Transcriptome sequencing for tissue of polian vesicles	fastq	PV_1_1.fq.gz.1	PV_1_2.fq.gz.1
PRJNA747844	SRR15275194	PV_2	Transcriptome sequencing for tissue of polian vesicles	RNA-Seq	TRANSCRIPTOMIC	RT-PCR	paired	ILLUMINA	HiSeq X Ten	Transcriptome sequencing for tissue of polian vesicles	fastq	PV_2_1.fq.gz.1	PV_2_2.fq.gz.1
PRJNA747844	SRR15275193	PV_3	Transcriptome sequencing for tissue of polian vesicles	RNA-Seq	TRANSCRIPTOMIC	RT-PCR	paired	ILLUMINA	HiSeq X Ten	Transcriptome sequencing for tissue of polian vesicles	fastq	PV_3_1.fq.gz.1	PV_3_2.fq.gz.1
PRJNA747844	SRR15275192	RM_1	Transcriptome sequencing for tissue of rete mirabile	RNA-Seq	TRANSCRIPTOMIC	RT-PCR	paired	ILLUMINA	HiSeq X Ten	Transcriptome sequencing for tissue of rete mirabile	fastq	RM_1_1.fq.gz.1	RM_1_2.fq.gz.1
PRJNA747844	SRR15275191	RM_2	Transcriptome sequencing for tissue of rete mirabile	RNA-Seq	TRANSCRIPTOMIC	RT-PCR	paired	ILLUMINA	HiSeq X Ten	Transcriptome sequencing for tissue of rete mirabile	fastq	RM_2_1.fq.gz.1	RM_2_2.fq.gz.1
PRJNA747844	SRR15275190	RM_3	Transcriptome sequencing for tissue of rete mirabile	RNA-Seq	TRANSCRIPTOMIC	RT-PCR	paired	ILLUMINA	HiSeq X Ten	Transcriptome sequencing for tissue of rete mirabile	fastq	RM_3_1.fq.gz.1	RM_3_2.fq.gz.1
PRJNA747844	SRR15275189	RT_1	Transcriptome sequencing for tissue of respiratory tree	RNA-Seq	TRANSCRIPTOMIC	RT-PCR	paired	ILLUMINA	HiSeq X Ten	Transcriptome sequencing for tissue of respiratory tree	fastq	RT_1_1.fq.gz.1	RT_1_2.fq.gz.1
PRJNA747844	SRR15275188	RT_2	Transcriptome sequencing for tissue of respiratory tree	RNA-Seq	TRANSCRIPTOMIC	RT-PCR	paired	ILLUMINA	HiSeq X Ten	Transcriptome sequencing for tissue of respiratory tree	fastq	RT_2_1.fq.gz.1	RT_2_2.fq.gz.1
PRJNA747844	SRR15275187	RT_3	Transcriptome sequencing for tissue of respiratory tree	RNA-Seq	TRANSCRIPTOMIC	RT-PCR	paired	ILLUMINA	HiSeq X Ten	Transcriptome sequencing for tissue of respiratory tree	fastq	RT_3_1.fq.gz.1	RT_3_2.fq.gz.1
PRJNA747844	SRR15275185	Te_1	Transcriptome sequencing for tissue of testis	RNA-Seq	TRANSCRIPTOMIC	RT-PCR	paired	ILLUMINA	HiSeq X Ten	Transcriptome sequencing for tissue of testis	fastq	Te_1_1.fq.gz.1	Te_1_2.fq.gz.1
PRJNA747844	SRR15275184	Te_2	Transcriptome sequencing for tissue of testis	RNA-Seq	TRANSCRIPTOMIC	RT-PCR	paired	ILLUMINA	HiSeq X Ten	Transcriptome sequencing for tissue of testis	fastq	Te_2_1.fq.gz.1	Te_2_2.fq.gz.1
PRJNA747844	SRR15275183	Te_3	Transcriptome sequencing for tissue of testis	RNA-Seq	TRANSCRIPTOMIC	RT-PCR	paired	ILLUMINA	HiSeq X Ten	Transcriptome sequencing for tissue of testis	fastq	Te_3_1.fq.gz.1	Te_3_2.fq.gz.1
PRJNA747844	SRR15275182	TV_1	Transcriptome sequencing for tissue of transverse vessel	RNA-Seq	TRANSCRIPTOMIC	RT-PCR	paired	ILLUMINA	HiSeq X Ten	Transcriptome sequencing for tissue of transverse vessel	fastq	TV_1_1.fq.gz.1	TV_1_2.fq.gz.1
PRJNA747844	SRR15275181	TV_2	Transcriptome sequencing for tissue of transverse vessel	RNA-Seq	TRANSCRIPTOMIC	RT-PCR	paired	ILLUMINA	HiSeq X Ten	Transcriptome sequencing for tissue of transverse vessel	fastq	TV_2_1.fq.gz.1	TV_2_2.fq.gz.1
PRJNA747844	SRR15275180	TV_3	Transcriptome sequencing for tissue of transverse vessel	RNA-Seq	TRANSCRIPTOMIC	RT-PCR	paired	ILLUMINA	HiSeq X Ten	Transcriptome sequencing for tissue of transverse vessel	fastq	TV_3_1.fq.gz.1	TV_3_2.fq.gz.1
PRJNA997441	SRR25388180	HL_B1	Sea cucumber pigmentation changes transcriptome	RNA-Seq	TRANSCRIPTOMIC	RANDOM PCR	paired	ILLUMINA	Illumina NovaSeq 6000	Case	fastq	HL_B1_R1.fastq.1	HL_B1_R2.fastq.1
PRJNA997441	SRR25388179	HL_B2	Sea cucumber pigmentation changes transcriptome	RNA-Seq	TRANSCRIPTOMIC	RANDOM PCR	paired	ILLUMINA	Illumina NovaSeq 6000	Case	fastq	HL_B2_R1.fastq.1	HL_B2_R2.fastq.1
PRJNA997441	SRR25388178	HL_B3	Sea cucumber pigmentation changes transcriptome	RNA-Seq	TRANSCRIPTOMIC	RANDOM PCR	paired	ILLUMINA	Illumina NovaSeq 6000	Case	fastq	HL_B3_R1.fastq.1	HL_B3_R2.fastq.1
PRJNA1071214	SRR27831879	EF-1	Transcriptome sequencing for development of fertilized egg 1	RNA-Seq	TRANSCRIPTOMIC	RANDOM	paired	ILLUMINA	Illumina NovaSeq 6000	Transcriptome sequencing for development of fertilized egg 1	fastq	FE-1_FRAS210163256-1r_1.fq	FE-1_FRAS210163256-1r_2.fq
PRJNA1071214	SRR27831880	EF-2	Transcriptome sequencing for development of fertilized egg 2	RNA-Seq	TRANSCRIPTOMIC	RANDOM	paired	ILLUMINA	Illumina NovaSeq 6000	Transcriptome sequencing for development of fertilized egg 2	fastq	FE-2_FRAS210163257-1r_1.fq	FE-2_FRAS210163257-1r_2.fq
PRJNA1071214	SRR27831866	EF-3	Transcriptome sequencing for development of fertilized egg 3	RNA-Seq	TRANSCRIPTOMIC	RANDOM	paired	ILLUMINA	Illumina NovaSeq 6000	Transcriptome sequencing for development of fertilized egg 3	fastq	FE-3_FRAS210163258-1r_1.fq	FE-3_FRAS210163258-1r_2.fq
PRJNA1071214	SRR27831877	2C-1	Transcriptome sequencing for development of 2-cell 1	RNA-Seq	TRANSCRIPTOMIC	RANDOM	paired	ILLUMINA	Illumina NovaSeq 6000	Transcriptome sequencing for development of 2-cell 1	fastq	2C-1_FRAS210163259-1r_1.fq	2C-1_FRAS210163259-1r_2.fq
PRJNA1071214	SRR27831853	2C-2	Transcriptome sequencing for development of 2-cell 2	RNA-Seq	TRANSCRIPTOMIC	RANDOM	paired	ILLUMINA	Illumina NovaSeq 6000	Transcriptome sequencing for development of 2-cell 2	fastq	2C-2_FRAS210163260-1r_1.fq	2C-2_FRAS210163260-1r_2.fq
PRJNA1071214	SRR27831844	2C-3	Transcriptome sequencing for development of 2-cell 3	RNA-Seq	TRANSCRIPTOMIC	RANDOM	paired	ILLUMINA	Illumina NovaSeq 6000	Transcriptome sequencing for development of 2-cell 3	fastq	2C-3_FRAS210163261-1r_1.fq	2C-3_FRAS210163261-1r_2.fq
PRJNA1071214	SRR27831843	4C-1	Transcriptome sequencing for development of 4-cell 1	RNA-Seq	TRANSCRIPTOMIC	RANDOM	paired	ILLUMINA	Illumina NovaSeq 6000	Transcriptome sequencing for development of 4-cell 1	fastq	4C-1_FRAS210163262-1r_1.fq	4C-1_FRAS210163262-1r_2.fq
PRJNA1071214	SRR27831842	4C-2	Transcriptome sequencing for development of 4-cell 2	RNA-Seq	TRANSCRIPTOMIC	RANDOM	paired	ILLUMINA	Illumina NovaSeq 6000	Transcriptome sequencing for development of 4-cell 2	fastq	4C-2_FRAS210163263-1r_1.fq	4C-2_FRAS210163263-1r_2.fq
PRJNA1071214	SRR27831841	4C-3	Transcriptome sequencing for development of 4-cell 3	RNA-Seq	TRANSCRIPTOMIC	RANDOM	paired	ILLUMINA	Illumina NovaSeq 6000	Transcriptome sequencing for development of 4-cell 3	fastq	4C-3_FRAS210163264-1r_1.fq	4C-3_FRAS210163264-1r_2.fq
PRJNA1071214	SRR27831840	8C-1	Transcriptome sequencing for development of 8-cell 1	RNA-Seq	TRANSCRIPTOMIC	RANDOM	paired	ILLUMINA	Illumina NovaSeq 6000	Transcriptome sequencing for development of 8-cell 1	fastq	8C-1_FRAS210163265-1r_1.fq	8C-1_FRAS210163265-1r_2.fq
PRJNA1071214	SRR27831881	8C-2	Transcriptome sequencing for development of 8-cell 2	RNA-Seq	TRANSCRIPTOMIC	RANDOM	paired	ILLUMINA	Illumina NovaSeq 6000	Transcriptome sequencing for development of 8-cell 2	fastq	8C-2_FRAS210163266-1r_1.fq	8C-2_FRAS210163266-1r_2.fq
PRJNA1071214	SRR27831882	8C-3	Transcriptome sequencing for development of 8-cell 3	RNA-Seq	TRANSCRIPTOMIC	RANDOM	paired	ILLUMINA	Illumina NovaSeq 6000	Transcriptome sequencing for development of 8-cell 3	fastq	8C-3_FRAS210163267-1r_1.fq	8C-3_FRAS210163267-1r_2.fq
PRJNA1071214	SRR27831883	16C-1	Transcriptome sequencing for development of 16-cell 1	RNA-Seq	TRANSCRIPTOMIC	RANDOM	paired	ILLUMINA	Illumina NovaSeq 6000	Transcriptome sequencing for development of 16-cell 1	fastq	16C-1_FRAS210163268-1r_1.fq	16C-1_FRAS210163268-1r_2.fq
PRJNA1071214	SRR27831884	16C-2	Transcriptome sequencing for development of 16-cell 2	RNA-Seq	TRANSCRIPTOMIC	RANDOM	paired	ILLUMINA	Illumina NovaSeq 6000	Transcriptome sequencing for development of 16-cell 2	fastq	16C-2_FRAS210163269-1r_1.fq	16C-2_FRAS210163269-1r_2.fq
PRJNA1071214	SRR27831860	16C-3	Transcriptome sequencing for development of 16-cell 3	RNA-Seq	TRANSCRIPTOMIC	RANDOM	paired	ILLUMINA	Illumina NovaSeq 6000	Transcriptome sequencing for development of 16-cell 3	fastq	16C-3_FRAS210163270-1r_1.fq	16C-3_FRAS210163270-1r_2.fq
PRJNA1071214	SRR27831861	MC-1	Transcriptome sequencing for development of multicellular 1	RNA-Seq	TRANSCRIPTOMIC	RANDOM	paired	ILLUMINA	Illumina NovaSeq 6000	Transcriptome sequencing for development of multicellular 1	fastq	MC-1_FRAS210163271-1r_1.fq	MC-1_FRAS210163271-1r_2.fq
PRJNA1071214	SRR27831862	MC-2	Transcriptome sequencing for development of multicellular 2	RNA-Seq	TRANSCRIPTOMIC	RANDOM	paired	ILLUMINA	Illumina NovaSeq 6000	Transcriptome sequencing for development of multicellular 2	fastq	MC-2_FRAS210163272-1r_1.fq	MC-2_FRAS210163272-1r_2.fq
PRJNA1071214	SRR27831863	MC-3	Transcriptome sequencing for development of multicellular 3	RNA-Seq	TRANSCRIPTOMIC	RANDOM	paired	ILLUMINA	Illumina NovaSeq 6000	Transcriptome sequencing for development of multicellular 3	fastq	MC-3_FRAS210163273-1r_1.fq	MC-3_FRAS210163273-1r_2.fq
PRJNA1071214	SRR27831864	BE-1	Transcriptome sequencing for development of blastula 1	RNA-Seq	TRANSCRIPTOMIC	RANDOM	paired	ILLUMINA	Illumina NovaSeq 6000	Transcriptome sequencing for development of blastula 1	fastq	BE-1_FRAS210163274-1r_1.fq	BE-1_FRAS210163274-1r_2.fq
PRJNA1071214	SRR27831865	BE-2	Transcriptome sequencing for development of blastula 2	RNA-Seq	TRANSCRIPTOMIC	RANDOM	paired	ILLUMINA	Illumina NovaSeq 6000	Transcriptome sequencing for development of blastula 2	fastq	BE-2_FRAS210163275-1r_1.fq	BE-2_FRAS210163275-1r_2.fq
PRJNA1071214	SRR27831867	BE-3	Transcriptome sequencing for development of blastula 3	RNA-Seq	TRANSCRIPTOMIC	RANDOM	paired	ILLUMINA	Illumina NovaSeq 6000	Transcriptome sequencing for development of blastula 3	fastq	BE-3_FRAS210163276-1r_1.fq	BE-3_FRAS210163276-1r_2.fq
PRJNA1071214	SRR27831868	RBE-1	Transcriptome sequencing for development of rotated blastula 1	RNA-Seq	TRANSCRIPTOMIC	RANDOM	paired	ILLUMINA	Illumina NovaSeq 6000	Transcriptome sequencing for development of rotated blastula 1	fastq	RBE-1_FRAS210163277-1r_1.fq	RBE-1_FRAS210163277-1r_2.fq
PRJNA1071214	SRR27831869	RBE-2	Transcriptome sequencing for development of rotated blastula 2	RNA-Seq	TRANSCRIPTOMIC	RANDOM	paired	ILLUMINA	Illumina NovaSeq 6000	Transcriptome sequencing for development of rotated blastula 2	fastq	RBE-2_FRAS210163277-2r_1.fq	RBE-2_FRAS210163277-2r_2.fq
PRJNA1071214	SRR27831870	RBE-3	Transcriptome sequencing for development of rotated blastula 3	RNA-Seq	TRANSCRIPTOMIC	RANDOM	paired	ILLUMINA	Illumina NovaSeq 6000	Transcriptome sequencing for development of rotated blastula 3	fastq	RBE-3_FRAS210163279-1r_1.fq	RBE-3_FRAS210163279-1r_2.fq
PRJNA1071214	SRR27831871	EGA-1	Transcriptome sequencing for development of early gastrula 1	RNA-Seq	TRANSCRIPTOMIC	RANDOM	paired	ILLUMINA	Illumina NovaSeq 6000	Transcriptome sequencing for development of early gastrula 1	fastq	EGA-1_FRAS210163280-1r_1.fq	EGA-1_FRAS210163280-1r_2.fq
PRJNA1071214	SRR27831872	EGA-2	Transcriptome sequencing for development of early gastrula 2	RNA-Seq	TRANSCRIPTOMIC	RANDOM	paired	ILLUMINA	Illumina NovaSeq 6000	Transcriptome sequencing for development of early gastrula 2	fastq	EGA-2_FRAS210163281-1r_1.fq	EGA-2_FRAS210163281-1r_2.fq
PRJNA1071214	SRR27831873	EGA-3	Transcriptome sequencing for development of early gastrula 3	RNA-Seq	TRANSCRIPTOMIC	RANDOM	paired	ILLUMINA	Illumina NovaSeq 6000	Transcriptome sequencing for development of early gastrula 3	fastq	EGA-3_FRAS210163280-2r_1.fq	EGA-3_FRAS210163280-2r_2.fq
PRJNA1071214	SRR27831874	GE-1	Transcriptome sequencing for development of later gastrula 1	RNA-Seq	TRANSCRIPTOMIC	RANDOM	paired	ILLUMINA	Illumina NovaSeq 6000	Transcriptome sequencing for development of later gastrula 1	fastq	GE-1_FRAS210163283-1r_1.fq	GE-1_FRAS210163283-1r_2.fq
PRJNA1071214	SRR27831875	GE-2	Transcriptome sequencing for development of later gastrula 2	RNA-Seq	TRANSCRIPTOMIC	RANDOM	paired	ILLUMINA	Illumina NovaSeq 6000	Transcriptome sequencing for development of later gastrula 2	fastq	GE-2_FRAS210163284-1r_1.fq	GE-2_FRAS210163284-1r_2.fq
PRJNA1071214	SRR27831876	GE-3	Transcriptome sequencing for development of later gastrula 3	RNA-Seq	TRANSCRIPTOMIC	RANDOM	paired	ILLUMINA	Illumina NovaSeq 6000	Transcriptome sequencing for development of later gastrula 3	fastq	GE-3_FRAS210163285-1r_1.fq	GE-3_FRAS210163285-1r_2.fq
PRJNA1071214	SRR27831878	EA-1	Transcriptome sequencing for development of early auricularia 1	RNA-Seq	TRANSCRIPTOMIC	RANDOM	paired	ILLUMINA	Illumina NovaSeq 6000	Transcriptome sequencing for development of early auricularia 1	fastq	EA-1_FRAS210163286-1r_1.fq	EA-1_FRAS210163286-1r_2.fq
PRJNA1071214	SRR27831859	EA-2	Transcriptome sequencing for development of early auricularia 2	RNA-Seq	TRANSCRIPTOMIC	RANDOM	paired	ILLUMINA	Illumina NovaSeq 6000	Transcriptome sequencing for development of early auricularia 2	fastq	EA-2_FRAS210163287-1r_1.fq	EA-2_FRAS210163287-1r_2.fq
PRJNA1071214	SRR27831858	EA-3	Transcriptome sequencing for development of early auricularia 3	RNA-Seq	TRANSCRIPTOMIC	RANDOM	paired	ILLUMINA	Illumina NovaSeq 6000	Transcriptome sequencing for development of early auricularia 3	fastq	EA-3_FRAS210163288-1r_1.fq	EA-3_FRAS210163288-1r_2.fq
PRJNA1071214	SRR27831857	MA-1	Transcriptome sequencing for development of mid auricularia 1	RNA-Seq	TRANSCRIPTOMIC	RANDOM	paired	ILLUMINA	Illumina NovaSeq 6000	Transcriptome sequencing for development of mid auricularia 1	fastq	MA-1_FRAS210163289-1r_1.fq	MA-1_FRAS210163289-1r_2.fq
PRJNA1071214	SRR27831839	MA-2	Transcriptome sequencing for development of mid auricularia 2	RNA-Seq	TRANSCRIPTOMIC	RANDOM	paired	ILLUMINA	Illumina NovaSeq 6000	Transcriptome sequencing for development of mid auricularia 2	fastq	MA-2_FRAS210175586-1r_1.fq	MA-2_FRAS210175586-1r_2.fq
PRJNA1071214	SRR27831838	MA-3	Transcriptome sequencing for development of mid auricularia 3	RNA-Seq	TRANSCRIPTOMIC	RANDOM	paired	ILLUMINA	Illumina NovaSeq 6000	Transcriptome sequencing for development of mid auricularia 3	fastq	MA-3_FRAS210175584-1r_1.fq	MA-3_FRAS210175584-1r_2.fq
PRJNA1071214	SRR27831837	A-1	Transcriptome sequencing for development of auricularia 1	RNA-Seq	TRANSCRIPTOMIC	RANDOM	paired	ILLUMINA	Illumina NovaSeq 6000	Transcriptome sequencing for development of auricularia 1	fastq	A-1_FRAS210163292-1r_1.fq	A-1_FRAS210163292-1r_2.fq
PRJNA1071214	SRR27831856	A-2	Transcriptome sequencing for development of auricularia 2	RNA-Seq	TRANSCRIPTOMIC	RANDOM	paired	ILLUMINA	Illumina NovaSeq 6000	Transcriptome sequencing for development of auricularia 2	fastq	A-2_FRAS210163293-1r_1.fq	A-2_FRAS210163293-1r_2.fq
PRJNA1071214	SRR27831855	A-3	Transcriptome sequencing for development of auricularia 3	RNA-Seq	TRANSCRIPTOMIC	RANDOM	paired	ILLUMINA	Illumina NovaSeq 6000	Transcriptome sequencing for development of auricularia 3	fastq	A-3_FRAS210163294-1r_1.fq	A-3_FRAS210163294-1r_2.fq
PRJNA1071214	SRR27831854	D-1	Transcriptome sequencing for development of doliolaria 1	RNA-Seq	TRANSCRIPTOMIC	RANDOM	paired	ILLUMINA	Illumina NovaSeq 6000	Transcriptome sequencing for development of doliolaria 1	fastq	D-1_FRAS210163295-1r_1.fq	D-1_FRAS210163295-1r_2.fq
PRJNA1071214	SRR27831852	D-2	Transcriptome sequencing for development of doliolaria 2	RNA-Seq	TRANSCRIPTOMIC	RANDOM	paired	ILLUMINA	Illumina NovaSeq 6000	Transcriptome sequencing for development of doliolaria 2	fastq	D-2_FRAS210163296-1r_1.fq	D-2_FRAS210163296-1r_2.fq
PRJNA1071214	SRR27831851	D-3	Transcriptome sequencing for development of doliolaria 3	RNA-Seq	TRANSCRIPTOMIC	RANDOM	paired	ILLUMINA	Illumina NovaSeq 6000	Transcriptome sequencing for development of doliolaria 3	fastq	D-3_FRAS210163297-1r_1.fq	D-3_FRAS210163297-1r_2.fq
PRJNA1071214	SRR27831850	P-1	Transcriptome sequencing for development of pentactula 1	RNA-Seq	TRANSCRIPTOMIC	RANDOM	paired	ILLUMINA	Illumina NovaSeq 6000	Transcriptome sequencing for development of pentactula 1	fastq	P-1_FRAS210163298-1r_1.fq	P-1_FRAS210163298-1r_2.fq
PRJNA1071214	SRR27831849	P-2	Transcriptome sequencing for development of pentactula 2	RNA-Seq	TRANSCRIPTOMIC	RANDOM	paired	ILLUMINA	Illumina NovaSeq 6000	Transcriptome sequencing for development of pentactula 2	fastq	P-2_FRAS210163300-2r_1.fq	P-2_FRAS210163300-2r_2.fq
PRJNA1071214	SRR27831848	P-3	Transcriptome sequencing for development of pentactula 3	RNA-Seq	TRANSCRIPTOMIC	RANDOM	paired	ILLUMINA	Illumina NovaSeq 6000	Transcriptome sequencing for development of pentactula 3	fastq	P-3_FRAS210163300-1r_1.fq	P-3_FRAS210163300-1r_2.fq
PRJNA1071214	SRR27831847	J-1	Transcriptome sequencing for development of juvenile 1	RNA-Seq	TRANSCRIPTOMIC	RANDOM	paired	ILLUMINA	Illumina NovaSeq 6000	Transcriptome sequencing for development of juvenile 1	fastq	J-1_FRAS210163301-1r_1.fq	J-1_FRAS210163301-1r_2.fq
PRJNA1071214	SRR27831846	J-2	Transcriptome sequencing for development of juvenile 2	RNA-Seq	TRANSCRIPTOMIC	RANDOM	paired	ILLUMINA	Illumina NovaSeq 6000	Transcriptome sequencing for development of juvenile 2	fastq	J-2_FRAS210163302-1r_1.fq	J-2_FRAS210163302-1r_2.fq
PRJNA1071214	SRR27831845	J-3	Transcriptome sequencing for development of juvenile 3	RNA-Seq	TRANSCRIPTOMIC	RANDOM	paired	ILLUMINA	Illumina NovaSeq 6000	Transcriptome sequencing for development of juvenile 3	fastq	J-3_FRAS210163303-1r_1.fq	J-3_FRAS210163303-1r_2.fq
PRJNA1157841	SRR30574888	An_1	Transcriptome sequencing for tissue of coelomocytes	RNA-Seq	TRANSCRIPTOMIC	RANDOM PCR	paired	ILLUMINA	Illumina NovaSeq 6000	Transcriptome sequencing for sea cucumbers tissue of Anus 1	fastq	An_1_1.fq.gz	An_1_2.fq.gz
PRJNA1157841	SRR30574887	An_2	Transcriptome sequencing for tissue of coelomocytes	RNA-Seq	TRANSCRIPTOMIC	RANDOM PCR	paired	ILLUMINA	Illumina NovaSeq 6000	Transcriptome sequencing for sea cucumbers tissue of Anus 2	fastq	An_2_1.fq.gz	An_2_2.fq.gz
PRJNA1157841	SRR30574886	An_3	Transcriptome sequencing for tissue of coelomocytes	RNA-Seq	TRANSCRIPTOMIC	RANDOM PCR	paired	ILLUMINA	Illumina NovaSeq 6000	Transcriptome sequencing for sea cucumbers tissue of Anus 3	fastq	An_3_1.fq.gz	An_3_2.fq.gz
PRJNA1157841	SRR30574885	An_4	Transcriptome sequencing for tissue of intestinal canal	RNA-Seq	TRANSCRIPTOMIC	RANDOM PCR	paired	ILLUMINA	Illumina NovaSeq 6000	Transcriptome sequencing for sea cucumbers tissue of Anus 4	fastq	An_4_1.fq.gz	An_4_2.fq.gz
PRJNA1157841	SRR30574884	An_5	Transcriptome sequencing for tissue of intestinal canal	RNA-Seq	TRANSCRIPTOMIC	RANDOM PCR	paired	ILLUMINA	Illumina NovaSeq 6000	Transcriptome sequencing for sea cucumbers tissue of Anus 5	fastq	An_5_1.fq.gz	An_5_2.fq.gz
PRJNA1157841	SRR30574896	TF_1	Transcriptome sequencing for tissue of intestinal canal	RNA-Seq	TRANSCRIPTOMIC	RANDOM PCR	paired	ILLUMINA	Illumina NovaSeq 6000	Transcriptome sequencing for sea cucumbers tissue of tube feet 1	fastq	TF_1_1.fq.gz	TF_1_2.fq.gz
PRJNA1157841	SRR30574895	TF_2	Transcriptome sequencing for tissue of muscle	RNA-Seq	TRANSCRIPTOMIC	RANDOM PCR	paired	ILLUMINA	Illumina NovaSeq 6000	Transcriptome sequencing for sea cucumbers tissue of tube feet 2	fastq	TF_2_1.fq.gz	TF_2_2.fq.gz
PRJNA1157841	SRR30574894	TF_3	Transcriptome sequencing for tissue of muscle	RNA-Seq	TRANSCRIPTOMIC	RANDOM PCR	paired	ILLUMINA	Illumina NovaSeq 6000	Transcriptome sequencing for sea cucumbers tissue of tube feet 3	fastq	TF_3_1.fq.gz	TF_3_2.fq.gz
PRJNA1157841	SRR30574893	TF_4	Transcriptome sequencing for tissue of muscle	RNA-Seq	TRANSCRIPTOMIC	RANDOM PCR	paired	ILLUMINA	Illumina NovaSeq 6000	Transcriptome sequencing for sea cucumbers tissue of tube feet 4	fastq	TF_4_1.fq.gz	TF_4_2.fq.gz
PRJNA1157841	SRR30574892	TF_5	Transcriptome sequencing for tissue of rete mirabile	RNA-Seq	TRANSCRIPTOMIC	RANDOM PCR	paired	ILLUMINA	Illumina NovaSeq 6000	Transcriptome sequencing for sea cucumbers tissue of tube feet 5	fastq	TF_5_1.fq.gz	TF_5_2.fq.gz
PRJNA1157841	SRR30574901	Pp_1	Transcriptome sequencing for tissue of rete mirabile	RNA-Seq	TRANSCRIPTOMIC	RANDOM PCR	paired	ILLUMINA	Illumina NovaSeq 6000	Transcriptome sequencing for sea cucumbers tissue of Parapodium 1	fastq	Pp_1_1.fq.gz	Pp_1_2.fq.gz
PRJNA1157841	SRR30574900	Pp_2	Transcriptome sequencing for tissue of rete mirabile	RNA-Seq	TRANSCRIPTOMIC	RANDOM PCR	paired	ILLUMINA	Illumina NovaSeq 6000	Transcriptome sequencing for sea cucumbers tissue of Parapodium 2	fastq	Pp_2_1.fq.gz	Pp_2_2.fq.gz
PRJNA1157841	SRR30574899	Pp_3	Transcriptome sequencing for tissue of rete mirabile	RNA-Seq	TRANSCRIPTOMIC	RANDOM PCR	paired	ILLUMINA	Illumina NovaSeq 6000	Transcriptome sequencing for sea cucumbers tissue of Parapodium 3	fastq	Pp_3_1.fq.gz	Pp_3_2.fq.gz
PRJNA1157841	SRR30574898	Pp_4	Transcriptome sequencing for tissue of rete mirabile	RNA-Seq	TRANSCRIPTOMIC	RANDOM PCR	paired	ILLUMINA	Illumina NovaSeq 6000	Transcriptome sequencing for sea cucumbers tissue of Parapodium 4	fastq	Pp_4_1.fq.gz	Pp_4_2.fq.gz
PRJNA1157841	SRR30574897	Pp_5	Transcriptome sequencing for tissue of rete mirabile	RNA-Seq	TRANSCRIPTOMIC	RANDOM PCR	paired	ILLUMINA	Illumina NovaSeq 6000	Transcriptome sequencing for sea cucumbers tissue of Parapodium 5	fastq	Pp_5_1.fq.gz	Pp_5_2.fq.gz
PRJNA1157841	SRR30574903	OT_1	Transcriptome sequencing for tissue of rete mirabile	RNA-Seq	TRANSCRIPTOMIC	RANDOM PCR	paired	ILLUMINA	Illumina NovaSeq 6000	Transcriptome sequencing for sea cucumbers tissue of oral tentacles 1	fastq	OT_1_1.fq.gz	OT_1_2.fq.gz
PRJNA1157841	SRR30574902	OT_2	Transcriptome sequencing for tissue of rete mirabile	RNA-Seq	TRANSCRIPTOMIC	RANDOM PCR	paired	ILLUMINA	Illumina NovaSeq 6000	Transcriptome sequencing for sea cucumbers tissue of oral tentacles 2	fastq	OT_2_1.fq.gz	OT_2_2.fq.gz
PRJNA1157841	SRR30574891	OT_3	Transcriptome sequencing for tissue of rete mirabile	RNA-Seq	TRANSCRIPTOMIC	RANDOM PCR	paired	ILLUMINA	Illumina NovaSeq 6000	Transcriptome sequencing for sea cucumbers tissue of oral tentacles 3	fastq	OT_3_1.fq.gz	OT_3_2.fq.gz
PRJNA1157841	SRR30574890	OT_4	Transcriptome sequencing for tissue of rete mirabile	RNA-Seq	TRANSCRIPTOMIC	RANDOM PCR	paired	ILLUMINA	Illumina NovaSeq 6000	Transcriptome sequencing for sea cucumbers tissue of oral tentacles 4	fastq	OT_4_1.fq.gz	OT_4_2.fq.gz
PRJNA1157841	SRR30574889	OT_5	Transcriptome sequencing for tissue of rete mirabile	RNA-Seq	TRANSCRIPTOMIC	RANDOM PCR	paired	ILLUMINA	Illumina NovaSeq 6000	Transcriptome sequencing for sea cucumbers tissue of oral tentacles 5	fastq	OT_5_1.fq.gz	OT_5_2.fq.gz
